# Supplementary material for: Allelic reprogramming of chromatin states in human early embryos
Source: Natl Sci Rev. 2024 Jan 2;11(3):nwad328. doi: 10.1093/nsr/nwad328 (PMC10917445; doi:10.1093/nsr/nwad328)
Supplement: nwad328_Supplemental_Files [file nwad328_supplemental_files.zip]

Archive with 7 entries (7 files):
- Supplementary_Table_1.xlsx
- Supplementary_Table_2.xlsx
- Supplementary_Table_3.xlsx
- Supplementary_Table_4.xlsx
- Supplementary_Table_5.xlsx
- Supplementary_Table_6.xlsx
- suppmentary_Allelic_epigenomes_20231004.docx
