# Supplementary material for: Allelic reprogramming of chromatin states in human early embryos
Source: Natl Sci Rev. 2024 Jan 2;11(3):nwad328. doi: 10.1093/nsr/nwad328 (PMC10917445; doi:10.1093/nsr/nwad328)
Supplement: nwad328_Supplemental_Files [file nwad328_supplemental_files.zip › Supplementary_Table_1.xlsx]

## Sheet: sample_information
	Experiment_name	Usage	Embryo_number	Sex chromosome	Pearson correlation
Sample_name					R2	R3	R4
Blastocyst_AG	Dnase_Blastocyst_AG_R1	Dnase-seq	1	X	0.94
Blastocyst_AG	Dnase_Blastocyst_AG_R2	Dnase-seq	1	X
Blastocyst_PG	Dnase_Blastocyst_PG_R1	Dnase-seq	1	X	0.93
Blastocyst_PG	Dnase_Blastocyst_PG_R2	Dnase-seq	1	X
Blastocyst_AG	H3K27me3_Blastocyst_AG_R1	H3K27me3	2	X	0.94
Blastocyst_AG	H3K27me3_Blastocyst_AG_R2	H3K27me3	2	X
Blastocyst_AG	H3K27me3_Blastocyst_AG_INP	H3K27me3	(10% from AG_R1)	X
Blastocyst_PG	H3K27me3_Blastocyst_PG_R1	H3K27me3	2	X	0.92
Blastocyst_PG	H3K27me3_Blastocyst_PG_R2	H3K27me3	2	X
Blastocyst_PG	H3K27me3_Blastocyst_PG_INP	H3K27me3	(10% from PG_R1)	X
Morula_AG	ML_Morula_AG_R1	DNA methylation	1	X	0.6	0.73	0.67
Morula_AG	ML_Morula_AG_R2	DNA methylation	1	X		0.67	0.58
Morula_AG	ML_Morula_AG_R3	DNA methylation	2	X			0.77
Morula_AG	ML_Morula_AG_R4	DNA methylation	2	X
Morula_PG	ML_Morula_PG_R1	DNA methylation	1	X	0.84	0.85	0.86
Morula_PG	ML_Morula_PG_R2	DNA methylation	1	X		0.93	0.92
Morula_PG	ML_Morula_PG_R3	DNA methylation	2	X			0.94
Morula_PG	ML_Morula_PG_R4	DNA methylation	2	X
Blatocyst_AG	ML_Blatocyst_AG_R1	DNA methylation	1	X	0.75
Blatocyst_AG	ML_Blatocyst_AG_R2	DNA methylation	1	X
Blatocyst_PG	ML_Blatocyst_PG_R1	DNA methylation	1	X	0.91
Blatocyst_PG	ML_Blatocyst_PG_R2	DNA methylation	1	X

## Sheet: DNA methylation
CpG methylation
	conversion rate		coverage	depth	methylation level	coverage	depth	methylation level
	PE	SE	1X			3X
Morula_AG	0.9941	0.9934	0.934	13.357	0.208	0.822	15.042	0.196
Morula_PG	0.9943	0.9938	0.918	14.394	0.36	0.779	16.714	0.342
blastocyst_AG	0.9886	0.989	0.924	12.631	0.185	0.807	14.239	0.176
blastocyst_PG	0.9893	0.9893	0.931	12.8252	0.335	0.82	14.359	0.327
Note: PE: pair-end mapping; SE: single-end mapping for the reads which are not mapped with PE;

## Sheet: Dnase-seq and H3K27me3
Dnase-seq
Library name	Raw reads (pairs)	Mapping rate	Duplication ratio
Blastocyst_AG_R1	60126331	0.9189	0.644
Blastocyst_AG_R2	61034795	0.9171	0.524
Blastocyst_PG_R1	59577868	0.8425	0.376
Blastocyst_PG_R2	61375900	0.9122	0.454
H3K27me3
Library name	Raw reads (pairs)	Mapping rate	Duplication ratio
Blastocyst_AG_R1	71554864	0.9405	0.488
Blastocyst_AG_R2	86990096	0.9479	0.652
Blastocyst_AG_Input	59798478	0.9754	0.264
Blastocyst_PG_R1	71827731	0.9528	0.536
Blastocyst_PG_R2	78168955	0.9503	0.487
Blastocyst_PG_Input	85381759	0.9734	0.249
