# Supplementary material for: Allelic reprogramming of chromatin states in human early embryos
Source: Natl Sci Rev. 2024 Jan 2;11(3):nwad328. doi: 10.1093/nsr/nwad328 (PMC10917445; doi:10.1093/nsr/nwad328)
Supplement: nwad328_Supplemental_Files [file nwad328_supplemental_files.zip › Supplementary_Table_2.xlsx]

## Sheet: genes
gene name	known imprinted genes	genes related with reported allelic DMRs
CRYBG1	yes	no
GLIS3	yes	yes
CALCR	yes	no
SCIN	yes	yes
SFRP2	yes	yes
SPHKAP	yes	yes
CACNA1A	yes	yes
WIF1	yes	yes
DNAH7	yes	yes
NUDT12	yes	no
PEG13	yes	yes
RASGRF1	yes	yes
CYP24A1	yes	yes
MCCC1	yes	yes
GNAS-AS1	yes	yes
GRID2	yes	yes
IL12RB2	yes	yes
RYR3	yes	yes
ITGA8	yes	yes
HYMAI	yes	yes
PGM5P3-AS1	yes	yes
DIRAS3	yes	yes
VWA2	yes	yes
PCK2	yes	yes
KLHL1	yes	yes
ZNF385D	yes	yes
GNASXL	yes	yes
FGF12	yes	yes
FGF14	yes	yes
PLAGL1	yes	yes
NTM	yes	yes
MAGEB18	no	no
MGC4859	no	no
EIF4E1B	no	yes
ROBO2	no	yes
PTGDR	no	yes
ANKFN1	no	no
LINC01606	no	no
C16orf45	no	no
PSG1	no	no
MAGEB16	no	no
LOC101929384	no	yes
LOC339685	no	no
SRD5A1P1	no	no
EGOT	no	no
PGM5-AS1	no	no
LOC102724357	no	no
GRAMD4	no	no
RPL10L	no	yes
MC3R	no	no
TMEM233	no	yes
NACA2	no	no
C9orf92	no	no
TDRD15	no	no
ME1	no	no
NPSR1	no	yes
ARHGAP40	no	no
ARSD-AS1	no	no
RBMXL2	no	yes
RPA4	no	no
LINC02125	no	no
EFCAB10	no	no
FRMD4A	no	no
PPP1R2P3	no	no
PGM5P4-AS1	no	no
FUNDC2P2	no	no
SYNPR	no	yes
SLC2A2	no	no
HOXA-AS2	no	yes
C19orf18	no	no
DDX53	no	no
MAGEC2	no	no
FRMD3	no	yes
LOC105378146	no	no
MGC16025	no	no
LOC101928682	no	no
MTNR1B	no	no
FAR2	no	no
LOC101928985	no	no
DSCAM	no	yes
ERICH6B	no	no
LOC101927815	no	yes
LINC00354	no	yes
KCNMA1-AS2	no	no
CPXCR1	no	no
PRR26	no	no
GMCL1P1	no	no
COL24A1	no	yes
DLGAP1-AS3	no	no
ST8SIA1	no	yes
KCNV2	no	no
THSD7B	no	yes
OR6X1	no	no
LOC105371998	no	no
DSCAML1	no	no
LOC148696	no	no
LINC01922	no	no
MAGEB17	no	no
LOC286083	no	no
ZNF232	no	no
LINC01699	no	no
RPH3A	no	no
LOC442132	no	no
NPY	no	yes
FAM198A	no	no
MBNL2	no	no
TNFSF8	no	no
LOC105372179	no	no
TLR2	no	yes
CMTM2	no	no
LOC101928134	no	yes
LINC00900	no	yes
SRD5A2	no	no
GRK7	no	no
DOCK10	no	yes
PABPC1P2	no	no
PSG5	no	no
LOC102724927	no	no
NUDT10	no	no
PPARGC1A	no	no
TPD52L3	no	no
SNORD115-2	no	no
G0S2	no	yes
TMEM132D-AS2	no	no
IGFL4	no	no
BOD1L2	no	yes
EGR4	no	no
SCGB2B2	no	no
SNCB	no	yes
PAPOLB	no	yes
LOC100128310	no	no
GRIA1	no	no
ATXN8OS	no	no
RGS7BP	no	no
ZNF645	no	no
PON1	no	no
CA13	no	no
PGM5	no	no
NBAT1	no	no
KAZN-AS1	no	no
PCSK9	no	yes
ST8SIA3	no	yes
CRTAC1	no	no
LINC00298	no	no
KRTAP10-3	no	no
LINC00244	no	no
HECW1	no	yes
PSG3	no	no
USP17L7	no	no
LINC01596	no	no
GADL1	no	yes
MAGEB6	no	yes
SHANK2-AS3	no	no
C1orf132	no	no
RPS6KA2	no	yes
HTR5A-AS1	no	yes
LOC100506585	no	no
PRKXP1	no	no
UGT3A2	no	no

## Sheet: GO analysis
Description	LogP
neuron recognition	-5.40639
regulation of ion transmembrane transport	-4.55527
PKC-gamma calcium signaling pathway in ataxia	-3.79958
Long-term depression	-3.68657
chemical synaptic transmission	-3.11594
Glucagon signaling pathway	-2.79857
behavior	-2.67717
response to fatty acid	-2.43153
regulation of neuron apoptotic process	-2.42681
Focal adhesion: PI3K-Akt-mTOR-signaling pathway	-2.40083
circadian regulation of gene expression	-2.3574
regulation of postsynaptic membrane potential	-2.35124
