# Supplementary material for: Allelic reprogramming of chromatin states in human early embryos
Source: Natl Sci Rev. 2024 Jan 2;11(3):nwad328. doi: 10.1093/nsr/nwad328 (PMC10917445; doi:10.1093/nsr/nwad328)
Supplement: nwad328_Supplemental_Files [file nwad328_supplemental_files.zip › Supplementary_Table_3.xlsx]

## Sheet: AG_specific_DHSs_maintained
chromosome	start	end	related_gene_promoter
chr1	53704160	53704330	LOC100507564
chr1	84972360	84972530	SPATA1
chr1	92371840	92371990	TGFBR3
chr1	173794320	173794470	CENPL
chr11	3664440	3664610	ART5
chr11	10562700	10562890	RNF141
chr14	47121000	47121190	RPL10L
chr14	75761260	75761470	LINC01220
chr15	93443300	93443550	CHD2
chr17	259920	260090	C17orf97
chr19	21264860	21265130	ZNF714
chr19	57351200	57351370	PEG3
chr2	46656140	46656410	LOC101805491
chr20	34638860	34639010	NORAD
chr20	49575280	49575470	DPM1
chr20	57425820	57426090	GNAS-AS1
chr20	60697620	60697770	LSM14B
chr21	34638580	34638750	IL10RB-AS1
chr3	138739820	138739990	PRR23B
chr4	87813180	87813390	C4orf36
chr4	142141940	142142090	ZNF330
chr5	141704920	141705110	SPRY4
chr6	3849380	3849570	FAM50B
chr6	22570340	22570570	HDGFL1
chr6	114178800	114179050	MARCKS
chr6	116692080	116692270	LOC100287467
chr6	122792700	122792870	SERINC1
chr7	30635320	30635510	GARS
chr7	64363480	64363690	ZNF273
chr7	106301460	106301830	CCDC71L
chr8	104383700	104383850	CTHRC1
chr8	142138380	142138570	DENND3
chr9	34989380	34989650	DNAJB5-AS1
chr10	95143900	95144070	NA
chr10	104495040	104495190	NA
chr10	120706900	120707130	NA
chr10	121577980	121578190	NA
chr12	1413580	1413730	NA
chr12	132602040	132602190	NA
chr13	45009360	45009590	NA
chr13	60712020	60712310	NA
chr13	79170220	79170490	NA
chr14	54954300	54954590	NA
chr14	106916000	106916210	NA
chr15	44701040	44701290	NA
chr15	64673620	64673850	NA
chr15	74831700	74831890	NA
chr16	3481940	3482190	NA
chr16	3507880	3508050	NA
chr17	7748160	7748330	NA
chr17	17859400	17859590	NA
chr17	56709360	56709590	NA
chr17	65381300	65381470	NA
chr19	1584920	1585090	NA
chr19	42810780	42811010	NA
chr19	53039100	53039270	NA
chr19	55538760	55538990	NA
chr2	32560260	32560450	NA
chr2	64687560	64687850	NA
chr2	172731560	172731770	NA
chr20	30135060	30135230	NA
chr20	35305220	35305390	NA
chr20	50792500	50792690	NA
chr21	33319320	33319510	NA
chr21	40684400	40684550	NA
chr3	11283580	11283770	NA
chr3	23923620	23923770	NA
chr3	185668780	185669010	NA
chr4	159736580	159736730	NA
chr5	128020	128270	NA
chr5	82430300	82430570	NA
chr5	133819720	133819890	NA
chr5	150460780	150460970	NA
chr5	180455180	180455450	NA
chr6	2158880	2159050	NA
chr6	7065700	7065970	NA
chr6	7119820	7120030	NA
chr6	13044640	13044830	NA
chr6	53609240	53609410	NA
chr6	53696360	53696590	NA
chr6	86261000	86261190	NA
chr6	137101120	137101350	NA
chr7	807840	808030	NA
chr7	32886440	32886630	NA
chr7	65878480	65878690	NA
chr7	94287280	94287470	NA
chr7	104884940	104885210	NA
chr7	107897120	107897350	NA
chr7	158703040	158703230	NA
chr7	158703360	158703770	NA
chr8	2263160	2263450	NA
chr8	8985780	8985950	NA
chr8	11665800	11665970	NA
chr8	58106020	58106250	NA
chr8	118725660	118725850	NA
chr8	127635580	127635790	NA
chr8	135708840	135709010	NA
chr9	94860380	94860550	NA
chr9	130860560	130860790	NA
chr9	140726800	140726950	NA

## Sheet: PG_specific_DHSs_maintained
chr	start	end	related_gene_promoter
chr11	93862380	93862710	PANX1
chr14	75469760	75469930	EIF2B2
chr17	36349500	36349690	TBC1D3E
chr19	1940400	1940590	CSNK1G2
chr20	62887340	62887510	PCMTD2
chr22	30753060	30753250	CCDC157
chr7	30634940	30635170	GARS
chr9	88968760	88968930	ZCCHC6
chr1	2629160	2629350	NA
chr1	16893080	16893310	NA
chr1	142535820	142536050	NA
chr1	142536320	142536590	NA
chr1	143534140	143534370	NA
chr1	143537020	143537210	NA
chr1	234916680	234916870	NA
chr10	32499220	32499470	NA
chr10	38818260	38818550	NA
chr11	43600780	43601070	NA
chr11	51579280	51579430	NA
chr12	45269760	45269970	NA
chr12	54137460	54137730	NA
chr16	66929120	66929410	NA
chr17	22260020	22260190	NA
chr19	52194320	52194610	NA
chr2	90475560	90475770	NA
chr2	90476940	90477090	NA
chr2	90481680	90481830	NA
chr20	26148360	26148570	NA
chr20	46523800	46523970	NA
chr21	10139840	10140010	NA
chr21	11144460	11144650	NA
chr21	11147520	11147690	NA
chr3	75719000	75719250	NA
chr4	49110360	49110510	NA
chr4	49114300	49114470	NA
chr4	68264560	68264770	NA
chr5	179247520	179247690	NA
chr7	152101040	152101210	NA
chr8	32406620	32406790	NA
chr8	43838620	43838790	NA
chr9	66458920	66459090	NA
chr9	68421620	68421870	NA
