# Supplementary material for: Allelic reprogramming of chromatin states in human early embryos
Source: Natl Sci Rev. 2024 Jan 2;11(3):nwad328. doi: 10.1093/nsr/nwad328 (PMC10917445; doi:10.1093/nsr/nwad328)
Supplement: nwad328_Supplemental_Files [file nwad328_supplemental_files.zip › Supplementary_Table_4.xlsx]

## Sheet: Sheet1
chr	start	end	gene
chr6	105403922	105405922	LIN28B
chr8	37604564	37606564	LOC728024
chr20	34637882	34639882	NORAD
chr9	37799550	37801550	DCAF10
chr17	71087853	71089853	SLC39A11
chr15	45314301	45316301	SORD
chr7	22765760	22767760	IL6
chr1	155880193	155882193	RIT1
chrX	70796873	70798873	GCNA
chr5	95065849	95067849	RHOBTB3
chr21	44344708	44346708	ERVH48-1
chr20	62438428	62440428	ZBTB46-AS1
chr3	36420978	36422978	STAC
chr11	7694474	7696474	CYB5R2
chr1	121106151	121108151	SRGAP2B
chr11	10561774	10563774	RNF141
chr11	89866817	89868817	NAALAD2
chr9	2716525	2718525	KCNV2
chr10	11935709	11937709	PROSER2-AS1
chr6	14116486	14118486	CD83
chr21	37441221	37443221	CBR1
chr16	25159353	25161353	LCMT1-AS2
chr8	23144604	23146604	R3HCC1
chr1	6683924	6685924	THAP3
chr10	71891690	71893690	AIFM2
chr4	188592795	188594795	LINC02492
chr19	21263952	21265952	ZNF714
chr15	93442550	93444550	CHD2
chr14	47120028	47122028	RPL10L
chrX	15682154	15684154	TMEM27
chr6	88037996	88039996	GJB7
chr1	162347695	162349695	C1orf226
chr3	182816375	182818375	MCCC1
chr21	34637664	34639664	IL10RB
chr14	81892748	81894748	STON2
chr19	10304811	10306811	DNMT1
chrX	141292076	141294076	MAGEC2
