# Supplementary material for: Allelic reprogramming of chromatin states in human early embryos
Source: Natl Sci Rev. 2024 Jan 2;11(3):nwad328. doi: 10.1093/nsr/nwad328 (PMC10917445; doi:10.1093/nsr/nwad328)
Supplement: nwad328_Supplemental_Files [file nwad328_supplemental_files.zip › Supplementary_Table_5.xlsx]

## Sheet: Sheet1
chr	start	end	methylation	mm10 genome coordinates
chr1	153907916	153908910	M_specific	M (Maternal)	P (Paternal)
chr1	162404828	162405116	M_specific
chr1	157531837	157532240	M_specific
chr1	38620912	38621272	M_specific
chr1	153254894	153255337	M_specific
chr1	154065516	154066121	M_specific
chr1	154466777	154468140	M_specific
chr1	72585743	72586045	M_specific
chr1	154396723	154398869	M_specific
chr1	162545825	162546467	M_specific
chr10	121267043	121267597	M_specific
chr10	13107727	13108223	M_specific
chr10	8750398	8751458	M_specific
chr11	52631413	52632110	M_specific
chr11	87857869	87857985	M_specific
chr11	57310363	57310747	M_specific
chr11	70708450	70709044	M_specific
chr11	54940372	54940801	M_specific
chr11	88981786	88982529	M_specific
chr12	24581476	24581611	M_specific
chr12	111113709	111114361	M_specific
chr12	70042860	70044289	M_specific
chr13	95774437	95775107	M_specific
chr13	63513475	63515337	M_specific
chr13	57444357	57444527	M_specific
chr13	102735030	102739842	M_specific
chr13	58016198	58016950	M_specific
chr13	68568761	68568812	M_specific
chr14	20718475	20720045	M_specific
chr14	54664254	54664595	M_specific
chr14	65075502	65077710	M_specific
chr14	11876772	11877345	M_specific
chr14	118529694	118530070	M_specific
chr14	12189833	12190351	M_specific
chr15	55252032	55252239	M_specific
chr16	89884659	89885669	M_specific
chr16	5616277	5616871	M_specific
chr16	11151591	11152233	M_specific
chr16	93924548	93924637	M_specific
chr17	71273657	71275144	M_specific
chr17	23811052	23812577	M_specific
chr17	3518199	3518577	M_specific
chr17	84230689	84231015	M_specific
chr18	75494886	75495659	M_specific
chr18	74714894	74715249	M_specific
chr18	38694840	38695102	M_specific
chr18	75445147	75445693	M_specific
chr18	65638591	65639103	M_specific
chr19	40375575	40378339	M_specific
chr19	40325328	40326883	M_specific
chr19	23976463	23976957	M_specific
chr19	40554325	40554660	M_specific
chr19	25432961	25433768	M_specific
chr19	57044911	57045031	M_specific
chr2	170406223	170407268	M_specific
chr2	158982289	158983032	M_specific
chr2	129125615	129126485	M_specific
chr2	84616480	84616908	M_specific
chr2	152680236	152681545	M_specific
chr3	122136893	122137713	M_specific
chr3	122087669	122088353	M_specific
chr3	88761826	88762581	M_specific
chr4	129842719	129847802	M_specific
chr4	149060807	149062096	M_specific
chr4	43260089	43260437	M_specific
chr4	86415103	86415697	M_specific
chr4	55175931	55176483	M_specific
chr4	140715993	140720598	M_specific
chr4	43020022	43021648	M_specific
chr4	118070535	118071819	M_specific
chr4	126743623	126745390	M_specific
chr4	43255679	43255900	M_specific
chr4	119477621	119477985	M_specific
chr4	62685359	62686432	M_specific
chr5	117622396	117622673	M_specific
chr5	146210900	146211072	M_specific
chr6	38142396	38142907	M_specific
chr6	108425166	108425726	M_specific
chr6	8638596	8639418	M_specific
chr6	108356126	108356494	M_specific
chr6	87165016	87165563	M_specific
chr6	32407070	32407892	M_specific
chr6	137056223	137056297	M_specific
chr6	108422981	108423869	M_specific
chr6	47258606	47258905	M_specific
chr6	135216502	135217115	M_specific
chr6	38194131	38196938	M_specific
chr6	135209093	135209506	M_specific
chr6	113827170	113828079	M_specific
chr7	29894092	29894480	M_specific
chr7	99813442	99814270	M_specific
chr7	30151997	30152070	M_specific
chr7	105617493	105619796	M_specific
chr7	29895122	29895187	M_specific
chr7	49262088	49262585	M_specific
chr7	29934908	29935425	M_specific
chr7	80253425	80254479	M_specific
chr7	65664306	65664638	M_specific
chr7	96703728	96704425	M_specific
chr8	77257207	77259260	M_specific
chr8	31917617	31919156	M_specific
chr8	109467021	109468395	M_specific
chr8	61348027	61348296	M_specific
chr9	105702215	105702289	M_specific
chr9	105777714	105778168	M_specific
chr9	120120279	120120782	M_specific
chr9	99509735	99509983	M_specific
chr9	106013295	106013597	M_specific
chr9	105889034	105889292	M_specific
chr9	41445319	41447209	M_specific
chr9	67175573	67175744	M_specific
chr1	157458738	157472327	other
chr1	165164931	165165224	other
chr1	66507416	66508002	other
chr1	158956433	158957660	other
chr1	154700076	154703861	other
chr1	128335621	128335834	other
chr1	192241763	192242027	other
chr1	131295278	131297247	other
chr1	136676458	136676705	other
chr1	58447783	58448061	other
chr1	159578661	159579037	other
chr1	155201198	155202744	other
chr1	167383393	167383477	other
chr1	159512329	159512604	other
chr1	21059319	21060658	other
chr1	159439663	159440987	other
chr1	163670770	163671727	other
chr1	138756173	138756239	other
chr1	154564910	154566280	other
chr1	167011354	167012717	other
chr1	154889194	154889674	other
chr1	63177833	63179355	other
chr1	182863012	182865922	other
chr1	38525197	38526308	other
chr1	91254302	91254357	other
chr1	158194174	158194509	other
chr1	158245587	158247292	other
chr1	157528233	157529366	other
chr1	89818103	89819138	other
chr1	38591463	38592066	other
chr1	154416093	154416973	other
chr1	192070447	192070589	other
chr1	33395258	33396058	other
chr1	66960276	66960764	other
chr1	88127041	88127356	other
chr1	158848118	158848400	other
chr1	155192915	155193300	other
chr1	165910812	165911466	other
chr1	154471347	154474624	other
chr1	175355805	175356170	other
chr1	156064877	156065162	other
chr1	128521254	128521506	other
chr1	172097704	172098267	other
chr1	132385407	132385569	other
chr1	135436568	135437100	other
chr1	62915029	62915735	other
chr1	154412286	154413485	other
chr1	159593765	159594847	other
chr1	80461157	80461563	other
chr1	157147678	157147802	other
chr1	154485703	154486850	other
chr1	167025014	167025705	other
chr1	135439668	135439804	other
chr1	125872416	125873603	other
chr1	151944923	151945248	other
chr1	193328639	193328839	other
chr1	159682048	159683256	other
chr1	191821638	191822521	other
chr1	159773015	159774573	other
chr1	159598825	159599348	other
chr1	105327632	105328627	other
chr1	156754754	156755230	other
chr1	167046642	167047421	other
chr1	79797393	79797925	other
chr1	104513343	104513866	other
chr10	92347951	92348262	other
chr10	93644500	93644852	other
chr10	110794789	110794949	other
chr10	118699148	118699466	other
chr10	93757251	93757569	other
chr10	8292517	8292642	other
chr10	68185866	68186151	other
chr10	93490768	93490886	other
chr10	118754550	118755077	other
chr10	93845975	93846168	other
chr10	20268846	20269525	other
chr10	122904024	122904802	other
chr10	105413291	105413675	other
chr10	8734560	8734999	other
chr11	57727473	57727847	other
chr11	65240265	65240520	other
chr11	52619482	52620443	other
chr11	36276159	36276699	other
chr11	58050675	58051218	other
chr11	36452153	36452618	other
chr11	44324830	44325722	other
chr11	35888090	35888355	other
chr11	36139361	36141983	other
chr11	19380037	19380814	other
chr11	65918642	65919126	other
chr11	36332025	36332451	other
chr11	88973969	88981158	other
chr11	107938399	107938792	other
chr11	36246682	36246862	other
chr11	36721628	36722096	other
chr11	118407819	118411539	other
chr11	28576294	28577276	other
chr11	116250718	116250966	other
chr11	88592016	88592077	other
chr11	44664796	44665448	other
chr11	36175480	36176665	other
chr11	117155464	117156995	other
chr11	36272382	36273271	other
chr11	52922318	52923475	other
chr11	22836448	22837022	other
chr11	36095357	36096156	other
chr11	82603091	82603355	other
chr11	24811942	24812168	other
chr11	34317542	34318928	other
chr11	62340466	62340556	other
chr11	88388816	88390867	other
chr11	36458954	36459085	other
chr11	36007011	36009597	other
chr11	57720993	57721393	other
chr11	58509010	58509261	other
chr11	95824708	95832082	other
chr11	36228489	36229475	other
chr11	84399127	84400126	other
chr12	113859097	113859361	other
chr12	25381411	25382442	other
chr12	116438556	116439850	other
chr12	107915240	107918602	other
chr12	104780475	104782044	other
chr12	16151593	16152018	other
chr12	91767500	91769015	other
chr12	26276975	26277429	other
chr12	25124702	25125568	other
chr12	25213379	25214092	other
chr12	105643285	105643710	other
chr12	116646448	116646659	other
chr12	25056857	25057744	other
chr12	35880404	35880694	other
chr12	25467590	25468276	other
chr12	21325430	21325586	other
chr12	16158014	16158731	other
chr12	116092515	116092890	other
chr12	29836184	29837443	other
chr13	95781111	95781726	other
chr13	95960009	95960434	other
chr13	95513273	95514347	other
chr13	68727792	68727962	other
chr13	59073997	59074385	other
chr13	95988648	95989901	other
chr13	56830014	56830419	other
chr13	95869278	95869759	other
chr13	45927760	45928402	other
chr13	57877925	57878260	other
chr13	21033265	21033631	other
chr13	69847977	69848450	other
chr13	35871696	35872543	other
chr14	11892573	11892881	other
chr14	11883436	11884159	other
chr14	65641213	65641423	other
chr14	46653149	46655002	other
chr14	12166744	12167478	other
chr14	48580053	48580854	other
chr14	62480642	62481824	other
chr14	72231323	72231909	other
chr14	66162962	66163403	other
chr14	54894274	54898032	other
chr14	67344332	67345729	other
chr14	12409533	12411328	other
chr14	52198263	52199124	other
chr14	49524383	49526634	other
chr14	118556211	118556263	other
chr14	86642571	86642949	other
chr14	47016367	47016835	other
chr14	16574885	16575802	other
chr14	46696322	46696602	other
chr14	74640580	74641076	other
chr14	48661398	48662538	other
chr14	46718058	46719764	other
chr14	118609263	118609558	other
chr14	14099499	14100706	other
chr14	96517744	96519161	other
chr14	79918943	79926640	other
chr14	47064159	47064987	other
chr14	47927729	47929472	other
chr15	68471298	68473073	other
chr15	32973105	32974258	other
chr15	86372128	86373702	other
chr15	32050151	32050435	other
chr15	41974244	41975154	other
chr15	33405477	33406149	other
chr15	55491270	55491536	other
chr15	72833797	72834114	other
chr16	32408662	32408801	other
chr16	34517056	34518508	other
chr16	32462298	32463174	other
chr16	43963520	43963856	other
chr16	7217535	7218816	other
chr16	90771370	90771485	other
chr16	14219511	14220361	other
chr16	7136794	7138015	other
chr16	34054902	34055865	other
chr16	7148742	7150063	other
chr16	89899453	89899883	other
chr16	6232273	6233081	other
chr16	34877961	34879327	other
chr16	5776829	5777061	other
chr16	7097566	7098436	other
chr16	89792580	89793018	other
chr16	90951837	90951938	other
chr16	74411052	74413138	other
chr16	90493063	90493640	other
chr16	90682043	90683520	other
chr16	89798065	89798306	other
chr16	5709964	5711117	other
chr17	78357132	78357563	other
chr17	79342205	79343075	other
chr17	78360061	78360562	other
chr17	35506125	35510515	other
chr17	72622460	72622951	other
chr17	48423157	48423448	other
chr17	72396274	72396630	other
chr17	35509426	35510519	other
chr17	72087372	72088473	other
chr17	9897656	9897820	other
chr17	72732808	72734057	other
chr17	28021965	28022280	other
chr17	11816124	11819965	other
chr17	49509494	49510007	other
chr17	36852225	36852721	other
chr17	11578291	11578765	other
chr17	84081691	84082203	other
chr17	43974383	43974668	other
chr17	75151962	75152123	other
chr17	65849305	65864296	other
chr17	83050266	83051024	other
chr17	11900508	11900722	other
chr17	50048388	50049266	other
chr17	8260737	8261180	other
chr17	12315077	12315690	other
chr17	79322708	79323324	other
chr17	72602541	72604794	other
chr18	20548720	20549324	other
chr18	24862903	24865491	other
chr18	74011019	74011581	other
chr18	31780318	31781652	other
chr18	65620275	65620521	other
chr18	74744683	74744764	other
chr18	46409680	46410028	other
chr18	73969215	73970598	other
chr18	76147704	76147981	other
chr18	22522976	22523591	other
chr18	44535978	44536311	other
chr18	76145593	76146899	other
chr18	25066188	25066387	other
chr18	56469216	56470030	other
chr18	72257115	72258267	other
chr18	69538636	69538865	other
chr18	45944459	45945237	other
chr18	77291868	77293275	other
chr18	34628781	34629501	other
chr18	67842728	67843231	other
chr19	55505208	55505389	other
chr19	47266931	47268942	other
chr19	25409531	25411622	other
chr19	57609029	57609126	other
chr19	53852465	53853111	other
chr19	11977556	11977966	other
chr19	8677889	8680938	other
chr19	23057083	23057369	other
chr19	25727167	25727572	other
chr19	23164688	23165416	other
chr19	60865257	60871535	other
chr19	17118220	17119509	other
chr19	48428767	48429478	other
chr19	58799342	58800204	other
chr19	53863649	53865336	other
chr19	57091471	57091698	other
chr19	10606918	10606969	other
chr19	47110880	47112717	other
chr19	23975314	23975859	other
chr19	24494352	24495115	other
chr19	23105900	23106262	other
chr19	58317150	58317388	other
chr19	14255561	14256235	other
chr19	25397005	25397439	other
chr19	23085469	23085919	other
chr19	55519871	55519948	other
chr19	41287399	41287612	other
chr19	48404698	48404964	other
chr19	22928467	22928640	other
chr2	109723481	109724055	other
chr2	104567828	104569415	other
chr2	104471225	104471632	other
chr2	126581063	126581255	other
chr2	168496388	168497272	other
chr2	162379037	162379805	other
chr2	128030589	128032429	other
chr2	168504496	168505231	other
chr2	122825577	122825814	other
chr2	144574672	144575252	other
chr2	19797449	19798223	other
chr2	120700254	120701143	other
chr2	162183274	162184248	other
chr2	128090921	128092577	other
chr2	74482297	74482775	other
chr2	34597294	34597962	other
chr2	142577248	142577768	other
chr2	122851245	122851545	other
chr2	144403154	144403979	other
chr2	139739078	139739266	other
chr2	121301690	121303293	other
chr2	168893462	168894608	other
chr2	129130198	129130546	other
chr2	144393353	144394172	other
chr2	118116331	118120016	other
chr2	121294446	121296530	other
chr2	33705857	33706121	other
chr2	121298768	121301036	other
chr2	162000349	162001254	other
chr2	172933520	172934019	other
chr2	120012708	120016174	other
chr2	127214898	127216436	other
chr2	153400413	153404931	other
chr2	145822200	145823660	other
chr2	169740922	169741202	other
chr2	118434674	118435001	other
chr2	128567219	128567958	other
chr2	103689919	103691240	other
chr2	122787311	122787622	other
chr2	52201178	52202088	other
chr2	120692517	120693720	other
chr3	116326275	116327449	other
chr3	84208271	84208336	other
chr3	122861918	122862386	other
chr3	107104848	107105319	other
chr3	41238227	41239096	other
chr3	56456773	56458155	other
chr3	101042824	101043643	other
chr3	121010326	121010944	other
chr3	145908695	145910746	other
chr3	130737647	130737949	other
chr3	122105096	122105804	other
chr3	122108714	122112543	other
chr3	51130348	51132409	other
chr3	138791760	138792451	other
chr3	122481906	122483970	other
chr3	122089783	122090644	other
chr3	87535717	87536564	other
chr3	37748033	37748185	other
chr3	84220531	84221143	other
chr3	79068988	79069770	other
chr3	94663776	94664999	other
chr3	65295564	65296205	other
chr4	128298961	128299196	other
chr4	56471792	56472333	other
chr4	140712668	140718404	other
chr4	70153232	70154120	other
chr4	151589090	151590920	other
chr4	43414475	43416825	other
chr4	145141265	145141420	other
chr4	54832364	54832684	other
chr4	151586235	151588177	other
chr4	47048839	47049615	other
chr4	82399517	82399989	other
chr4	43537534	43540594	other
chr4	119170231	119170727	other
chr4	128604205	128604584	other
chr4	42956637	42957456	other
chr4	134005910	134018806	other
chr4	128544749	128545394	other
chr4	149044934	149045649	other
chr4	111617138	111617544	other
chr4	117635682	117637566	other
chr4	143131794	143133219	other
chr4	55058754	55059236	other
chr4	54612299	54612488	other
chr4	55217828	55218395	other
chr4	54998047	54998303	other
chr4	57668943	57670808	other
chr4	46115490	46116248	other
chr4	136822272	136823199	other
chr4	55528095	55531904	other
chr4	134018730	134018877	other
chr4	86478507	86480443	other
chr4	59035254	59039241	other
chr4	149046231	149047676	other
chr4	118082165	118082333	other
chr4	56525795	56526110	other
chr4	84000997	84001948	other
chr4	56685442	56686115	other
chr4	55005276	55006131	other
chr4	87451084	87451686	other
chr4	138206082	138206273	other
chr4	118000545	118001314	other
chr4	124442168	124443094	other
chr4	129522354	129523064	other
chr4	42848918	42850715	other
chr5	107139767	107140588	other
chr5	111601843	111602583	other
chr5	74032400	74032490	other
chr5	44877945	44879305	other
chr5	146211028	146211197	other
chr5	5367092	5367579	other
chr5	104502301	104502383	other
chr5	43703273	43703474	other
chr5	24938302	24938387	other
chr5	92964366	92964539	other
chr5	92939823	92943143	other
chr5	44784674	44785749	other
chr5	99479360	99479832	other
chr5	44975123	44976441	other
chr5	7179925	7180508	other
chr5	114323378	114323504	other
chr5	33741950	33769785	other
chr5	127550811	127551918	other
chr5	138364597	138365553	other
chr5	128084996	128086828	other
chr5	96644728	96645169	other
chr5	115936745	115936914	other
chr5	115907284	115910448	other
chr5	112760128	112760409	other
chr5	137910883	137911746	other
chr5	76668250	76668419	other
chr6	53571994	53573845	other
chr6	32605449	32605999	other
chr6	86252309	86252536	other
chr6	134144216	134146202	other
chr6	134325493	134326387	other
chr6	119051382	119052333	other
chr6	51196748	51197789	other
chr6	55207432	55207759	other
chr6	118683340	118683885	other
chr6	53287675	53289101	other
chr6	112921991	112924802	other
chr6	125030802	125031883	other
chr6	108834057	108834499	other
chr6	32374003	32374593	other
chr6	98013663	98014031	other
chr6	32384506	32385062	other
chr6	49633919	49634144	other
chr6	71950549	71951266	other
chr6	55628422	55628815	other
chr6	136398456	136400021	other
chr6	128531077	128531391	other
chr6	135333216	135333496	other
chr6	127071980	127073219	other
chr6	108514866	108515110	other
chr6	53452038	53452408	other
chr6	108347285	108348421	other
chr6	108448321	108449063	other
chr6	135731419	135734253	other
chr6	108896064	108897084	other
chr6	106437765	106438346	other
chr6	32583281	32585713	other
chr6	135381018	135381585	other
chr6	54251624	54251752	other
chr6	136015836	136016830	other
chr6	116407417	116407923	other
chr6	55240862	55241656	other
chr6	115280921	115282302	other
chr6	119962660	119963517	other
chr6	12555024	12555714	other
chr7	64697034	64697405	other
chr7	82540340	82540546	other
chr7	132982518	132982828	other
chr7	96823307	96824059	other
chr7	100458457	100458859	other
chr7	112470734	112471647	other
chr7	101969601	101973538	other
chr7	56090924	56091967	other
chr7	67733452	67736878	other
chr7	98594817	98596041	other
chr7	64984838	64985152	other
chr7	65881383	65881659	other
chr7	97348322	97348537	other
chr7	74290797	74291068	other
chr7	102241156	102242024	other
chr7	74346708	74347355	other
chr7	89790140	89791526	other
chr7	16564135	16564388	other
chr7	132988192	132999316	other
chr7	79541750	79544719	other
chr7	29934381	29935024	other
chr7	96892041	96893560	other
chr7	96902888	96904858	other
chr7	101898567	101899212	other
chr7	136967486	136969062	other
chr7	68907026	68907614	other
chr7	99925127	99925571	other
chr7	105610085	105612022	other
chr7	107599859	107600301	other
chr7	118748574	118748965	other
chr7	64792006	64792405	other
chr7	134936445	134940403	other
chr7	30133957	30134432	other
chr7	117887576	117887853	other
chr7	96684140	96684975	other
chr7	118622920	118623678	other
chr7	12415087	12417736	other
chr7	101282430	101282487	other
chr7	112265768	112265982	other
chr7	30022955	30023423	other
chr7	74839863	74841179	other
chr7	116224570	116225986	other
chr7	65911848	65913311	other
chr7	46061626	46061721	other
chr7	68925355	68925762	other
chr7	105612990	105613385	other
chr7	96701871	96703257	other
chr7	132995164	132999339	other
chr8	35242637	35243691	other
chr8	40586945	40587289	other
chr8	91409376	91410049	other
chr8	88578458	88579264	other
chr8	116126154	116126996	other
chr8	31821013	31821453	other
chr8	108825967	108827159	other
chr8	83210002	83210712	other
chr8	83608260	83611176	other
chr8	83042592	83042764	other
chr8	33807765	33808038	other
chr8	109311684	109312156	other
chr8	84426536	84426876	other
chr8	16211316	16211854	other
chr8	35428995	35429410	other
chr8	91516675	91517666	other
chr8	35415568	35417571	other
chr8	33845793	33846370	other
chr8	114630842	114631305	other
chr8	88537948	88538811	other
chr8	36637116	36638022	other
chr8	26003978	26004472	other
chr8	115428256	115429301	other
chr8	34372235	34372894	other
chr9	65702542	65703647	other
chr9	71753778	71754069	other
chr9	102001129	102002503	other
chr9	47062680	47064791	other
chr9	107901111	107902185	other
chr9	46977089	46977841	other
chr9	101986649	101988139	other
chr9	72174597	72174965	other
chr9	45429584	45435058	other
chr9	67385273	67385500	other
chr9	48744493	48745604	other
chr9	99431138	99431445	other
chr9	48798199	48798572	other
chr9	34643180	34644133	other
chr9	48242653	48245271	other
chr9	68798148	68798945	other
chr9	70130805	70132438	other
chr9	45458239	45458617	other
chr9	64311570	64311841	other
chr9	48735736	48739427	other
chr9	47933585	47933674	other
chr9	64951377	64951711	other
chr9	41835101	41836584	other
chr9	98714467	98714923	other
chr9	31579477	31584170	other
chr9	41735212	41736080	other
chr9	97440050	97440851	other
chr9	65246884	65248367	other
chr9	48661463	48664107	other
chr9	41050274	41050658	other
chr9	67220703	67225083	other
chr9	42030376	42031921	other
chr9	34579229	34580145	other
chr9	84976231	84976541	other
chr9	99523200	99533120	other
chr9	47820282	47820666	other
chr9	47909053	47909783	other
chr9	48788225	48789771	other
chr9	44847762	44849196	other
chr9	105614398	105614608	other
chr9	44846885	44846997	other
chr9	37000516	37003555	other
chr9	59314744	59315861	other
chr9	114414000	114414474	other
chr9	41864652	41864960	other
chr9	42040924	42041467	other
chr9	41949269	41951393	other
chr9	97461358	97461674	other
chr9	102010030	102010215	other
chr9	45632188	45634160	other
chr1	128520045	128520665	P_specific
chr1	158228641	158229212	P_specific
chr11	45404143	45405255	P_specific
chr14	54747145	54747593	P_specific
chr15	54252290	54252359	P_specific
chr16	56927815	56928042	P_specific
chr17	73671775	73671862	P_specific
chr17	81387725	81389005	P_specific
chr19	25678018	25678338	P_specific
chr2	162030993	162032277	P_specific
chr2	119665548	119666109	P_specific
chr2	153397469	153397952	P_specific
chr3	120983635	120984229	P_specific
chr3	129280586	129280782	P_specific
chr4	128087155	128087978	P_specific
chr6	108075767	108076009	P_specific
chr6	107781890	107782183	P_specific
chr6	107929613	107930924	P_specific
chr7	83598914	83600013	P_specific
