# Supplementary material for: Allelic reprogramming of chromatin states in human early embryos
Source: Natl Sci Rev. 2024 Jan 2;11(3):nwad328. doi: 10.1093/nsr/nwad328 (PMC10917445; doi:10.1093/nsr/nwad328)
Supplement: nwad328_Supplemental_Files [file nwad328_supplemental_files.zip › Supplementary_Table_6.xlsx]

## Sheet: A_Annotation
Term Annotation in this Tables
chr	Chromosome
start	Start position of regions in hg19 genome
end	End position of regions in hg19 genome
AG 8C	Androgenic haploid 8-cell embryos
PG 8C	Parthenogenetic haploid 8-cell embryos
AG_Mor	Androgenic haploid morula embryos
PG_Mor	Parthenogenetic haploid morula embryos
AG_Bla	Androgenic haploid blastocyst embryos
PG_Bla	Parthenogenetic haploid blastocyst embryos
RNA	RNA expression (FPKM)
ML	CpG methylation
gDMR	germ line DMRs
pICR	putative germ line ICRs
h6w	human six week embryo
CpG island	The number of CpG island overlapping pICR
pICR_imp_gene_distance	The distance between pICR and imprinted gene
Sheet	Sheet order	Annotation
Annotation	A	Annotation file
reported_DMRs (allelic DMRs)	B	DMRs collected from these papers ( Court et al., 2014; Joshi et al., 2016; Zink et al., 2018; Hamada et al., 2016; Sanchez-Delgado et al., 2016; Hanna et al., 2016 )
known_imprinted_gene	C	Imprinted genes summarized in (Tucci et al., 2019; Hamada et al., 2016; Sanchez-Delgado et al., 2016;)
novel_imprinted_gene	D	Novel imprinted genes found in this study
gDMRs_overlap_promoter	E	Promoter of genes which not included in sheet C and D, overlap with gDMRs

## Sheet: B_reported_DMRs
DMR_chr	DMR_start	DMR_end	related_genes	Methylation_biased	Source
chr1	68515433	68517545	DIRAS3	M	Court et al., 2014	Note: M: maternal; P:Paternal
chr10	121578046	121578727	INPP5F	M	Court et al., 2014
chr11	2018812	2024740	H19	P	Court et al., 2014
chr11	2153991	2155112	IGF2-DMR2	P	Court et al., 2014
chr11	2168333	2169768	IGF2-DMR0	P	Court et al., 2014
chr11	2719948	2722259	KvDMR1	M	Court et al., 2014
chr13	48892341	48895763	RB1	M	Court et al., 2014
chr14	101275427	101278058	IG-DMR	P	Court et al., 2014
chr14	101290524	101293978	MEG3	P	Court et al., 2014
chr15	23807086	23812495	MKRN3/MIR4508	M	Court et al., 2014
chr15	23892425	23894029	MAGEL2	M	Court et al., 2014
chr15	23931451	23932759	NDN	M	Court et al., 2014
chr15	25068564	25069481	SNRPN,SNURF	M	Court et al., 2014
chr15	25093008	25093829	SNRPN,SNURF	M	Court et al., 2014
chr15	25123027	25123905	SNRPN	M	Court et al., 2014
chr15	25200004	25201976	SNURF	M	Court et al., 2014
chr15	99408496	99409650	IGF1R	M	Court et al., 2014
chr16	3492828	3494463	ZNF597/NAA60	P	Court et al., 2014
chr19	54040510	54042212	ZNF331	M	Court et al., 2014
chr19	57348493	57353271	PEG3	M	Court et al., 2014
chr2	207114583	207136544	ZDBF2	P	Court et al., 2014
chr20	30134663	30135933	MCTS2P/HM13	M	Court et al., 2014
chr20	36148604	36150528	BLCAP/NNAT	M	Court et al., 2014
chr20	42142365	42144040	L3MBTL	M	Court et al., 2014
chr20	57414039	57418612	GNAS	P	Court et al., 2014
chr20	57425649	57428033	NESP-AS/GNAS-AS1	M	Court et al., 2014
chr20	57428905	57431463	GNAS-XL	M	Court et al., 2014
chr20	57463265	57465201	GNAS-Ex1A	M	Court et al., 2014
chr4	89618184	89619237	NAP1L5	M	Court et al., 2014
chr6	3849082	3850359	FAM50B	M	Court et al., 2014
chr6	144328078	144329888	PLAGL1,HYMAI	M	Court et al., 2014
chr6	160426558	160427561	IGF2R	M	Court et al., 2014
chr7	50848726	50851312	GRB10	M	Court et al., 2014
chr7	94285537	94287960	PEG10,SGCE	M	Court et al., 2014
chr7	130130122	130134388	MEST,MESTIT1	M	Court et al., 2014
chr8	141108147	141111081	TRAPPC9	M	Court et al., 2014
chr1	40024626	40025540	PPIEL	M	Court et al., 2014
chr1	68512505	68513486	DIRAS3	M	Court et al., 2014
chr10	128993405	128995242	FAM196A/DOCK1	M	Court et al., 2014
chr11	109962727	109964784	ZC3H12C	M	Court et al., 2014
chr13	33000694	33002448	N4BP2L1	M	Court et al., 2014
chr14	101370741	101371419	MEG8	M	Court et al., 2014
chr15	24346736	24347142	SNRPN	M	Court et al., 2014
chr15	24671872	24672679	SNRPN	M	Court et al., 2014
chr15	24722753	24723071	SNRPN	M	Court et al., 2014
chr15	25017924	25018886	SNRPN	M	Court et al., 2014
chr15	93614998	93616859	RGMA	M	Court et al., 2014
chr16	3481801	3482388	ZNF597,ZNF174	M	Court et al., 2014
chr17	66596155	66597643	FAM20A	M	Court et al., 2014
chr18	32956510	32957580	ZNF396	M	Court et al., 2014
chr19	10303506	10306415	DNMT1	M	Court et al., 2014
chr19	54057086	54058425	ZNF331	M	Court et al., 2014
chr19	54150515	54155608	MIR512-1 cluster	M	Court et al., 2014
chr2	207066967	207069445	GPR1-AS	M	Court et al., 2014
chr21	40757510	40758276	WRB	M	Court et al., 2014
chr22	42077774	42078873	NHP2L1	M	Court et al., 2014
chr3	182815725	182817627	MCCC1	M	Court et al., 2014
chr5	58333774	58336554	PDE4D	M	Court et al., 2014
chr6	105400631	105402559	LIN28B	M	Court et al., 2014
chr6	106957945	106961974	AMT1	M	Court et al., 2014
chr6	170054504	170055618	WDR27	M	Court et al., 2014
chr7	134671024	134672011	AGBL3	M	Court et al., 2014
chr7	154862719	154863382	HTR5A,HTR5A-AS1	M	Court et al., 2014
chr8	37604992	37606088	CXORF56 pseudogene/ERLIN2，ERLIN2,LOC728024	M	Court et al., 2014
chr8	135707227	135710114	ZFAT	M	Court et al., 2014
chr9	4297279	4300182	GLIS3	M	Court et al., 2014
chr9	37800140	37802937	DCAF1O	M	Court et al., 2014
chr13	111062246	111062288	COL4A2	M	Joshi et al., 2016
chr13	115000148	115000163	CDC16	P	Joshi et al., 2016
chr14	101192851	101192914	DLK1	P	Joshi et al., 2016
chr15	23807179	23807235	MIR4508	M	Joshi et al., 2016
chr15	24142919	24143001	PWRN4	M	Joshi et al., 2016
chr15	25101626	25101681	SNRPN,SNURF	M	Joshi et al., 2016
chr15	25199712	25201733	SNRPN,SNURF	M	Joshi et al., 2016
chr15	25426391	25429177	SNORD115	P	Joshi et al., 2016
chr15	45314788	45314944	SORD	M	Joshi et al., 2016
chr2	207127225	207129159	GPR1-AS	P	Joshi et al., 2016
chr2	207136183	207138265	ZDBF2	P	Joshi et al., 2016
chr22	42077938	42078724	SNU13	M	Joshi et al., 2016
chr5	135415128	135416030	VTRNA2-1	M	Joshi et al., 2016
chr7	23529998	23530811	RPS2P32	M	Joshi et al., 2016
chr7	138348773	138349444	SVOPL	M	Joshi et al., 2016
chr1	32936779	32936997	ZBTB8B	M	Joshi et al., 2016
chr1	36915839	36916606	OSCP1	M	Joshi et al., 2016
chr1	55271672	55271678	C1orf177	M	Joshi et al., 2016
chr1	92414343	92414723	BRDT	M	Joshi et al., 2016
chr1	95698953	95699314	LOC101928118,RWDD3	P	Joshi et al., 2016
chr1	158900383	158900550	PYHIN1	M	Joshi et al., 2016
chr1	228503692	228503802	OBSCN	M	Joshi et al., 2016
chr1	240656216	240656738	GREM2,MIR1273E	M	Joshi et al., 2016
chr15	22833148	22833214	TUBGCP5	M	Joshi et al., 2016
chr15	25227035	25230296	PWAR5,SNORD107,SNORD108,SNORD64	P	Joshi et al., 2016
chr15	25296403	25301861	SNORD116	P	Joshi et al., 2016
chr15	25319112	25338220	SNORD116	P	Joshi et al., 2016
chr16	3345462	3345605	TIGD7	M	Joshi et al., 2016
chr16	3414982	3415312	MTRNR2L4	M	Joshi et al., 2016
chr2	130345043	130345356	LOC151121	P	Joshi et al., 2016
chr2	132587078	132587783	C2orf27B	P	Joshi et al., 2016
chr2	172974137	172974218	DLX2-AS1	M	Joshi et al., 2016
chr2	207116069	207118289	GPR1-AS	P	Joshi et al., 2016
chr21	15077095	15077563	MIR8069-1,MIR8069-2	M	Joshi et al., 2016
chr21	15095902	15096011	MIR8069-1,MIR8069-2	M	Joshi et al., 2016
chr21	15352607	15352958	ANKRD20A11P	P	Joshi et al., 2016
chr21	15436259	15436420	LIPI	M	Joshi et al., 2016
chr21	15456604	15457267	LIPI	M	Joshi et al., 2016
chr21	45619448	45622374	ICOSLG	M	Joshi et al., 2016
chr4	1550193	1550350	FAM53A	M	Joshi et al., 2016
chr4	6107130	6107634	JAKMIP1	M	Joshi et al., 2016
chr6	168785354	168785525	SMOC2	M	Joshi et al., 2016
chr7	1980478	1980893	MAD1L1	P	Joshi et al., 2016
chr8	2585234	2591412	LOC101927815	M	Joshi et al., 2016
chr8	61626624	61626833	CHD7	M	Joshi et al., 2016
chr8	141359538	141359787	TRAPPC9	M	Joshi et al., 2016
chr8	143751795	143751802	PSCA,JRK	M	Joshi et al., 2016
chr1	7887199	7887769	PER3,RP3-467L1.4	M	Zink et al., 2018
chr11	7110074	7110614	RBMXL2	M	Zink et al., 2018
chr13	60841654	60843379	TARDBPP2	M	Zink et al., 2018
chr15	51201800	51202072	AP4E1	M	Zink et al., 2018
chr18	77659277	77659991	KCNG2	M	Zink et al., 2018
chr18	77905051	77907138	ADNP2,PARD6G-AS1	M	Zink et al., 2018
chr19	39018144	39019218	AC067969.1,RYR1	M	Zink et al., 2018
chr19	39034350	39035112	RYR1	M	Zink et al., 2018
chr19	58566426	58567043	ZSCAN1	M	Zink et al., 2018
chr2	130794955	130795833	FAR2P1,KLF2P1	M	Zink et al., 2018
chr20	47013135	47014092	RP1-66N13.1	M	Zink et al., 2018
chr21	48081176	48081686	PRMT2	M	Zink et al., 2018
chr3	39543339	39543707	MOBP	M	Zink et al., 2018
chr4	122853729	122854315	TRPC3	M	Zink et al., 2018
chr7	16890249	16891132	RP11-455J15.1	M	Zink et al., 2018
chr7	42896157	42896970	AC010132.10	M	Zink et al., 2018
chr8	95131305	95132977	CDH17	M	Zink et al., 2018
chr9	140311287	140312828	EXD3	M	Zink et al., 2018
chr12	4433379	4433928	TIGAR	M	Hamada et al., 2016
chr10	65225086	65225630	JMJD1C, JMJD1C-AS1	M	Hamada et al., 2016
chr3	121556311	121559479	EAF2	M	Hamada et al., 2016
chr2	46655923	46657272	LOC101805491	M	Hamada et al., 2016
chr12	19459553	19459968	PLEKHA5	M	Hamada et al., 2016
chr3	27504162	27506728	SLC4A7	M	Hamada et al., 2016
chr10	11934845	11937713	PROSER2-AS1	M	Hamada et al., 2016
chr12	95962335	95964502	-	M	Hamada et al., 2016
chr7	129746868	129749725	KLHDC10	M	Hamada et al., 2016
chr3	128336683	128337884	-	M	Hamada et al., 2016
chr19	10023515	10025153	OLFM2	M	Hamada et al., 2016
chr2	192700566	192701670	SDPR	M	Hamada et al., 2016
chr8	4643395	4644919	CSMD1	M	Hamada et al., 2016
chr3	191336101	191336591	-	M	Hamada et al., 2016
chr7	64035687	64036072	LOC100128885	M	Hamada et al., 2016
chr5	1593741	1594595	SDHAP3	M	Hamada et al., 2016
chr7	101006035	101006358	COL26A1	M	Hamada et al., 2016
chrX	3731482	3734356	-	M	Hamada et al., 2016
chr14	73394962	73397121	DCAF4	M	Hamada et al., 2016
chr8	97004924	97007495	-	M	Hamada et al., 2016
chr4	111866402	111866975	-	M	Hamada et al., 2016
chr1	185022676	185023974	RNF2	M	Hamada et al., 2016
chr15	40776974	40782706	-	M	Hamada et al., 2016
chr8	9492409	9493294	TNKS	M	Hamada et al., 2016
chr1	179554452	179555459	-	M	Hamada et al., 2016
chr10	115999021	115999895	VWA2	M	Hamada et al., 2016
chr9	5042860	5043263	JAK2	M	Hamada et al., 2016
chr20	52788666	52791541	CYP24A1	M	Hamada et al., 2016
chr7	22121375	22123451	-	M	Hamada et al., 2016
chr17	7832575	7833130	KCNAB3	M	Hamada et al., 2016
chr10	135342221	135344245	CYP2E1	M	Hamada et al., 2016
chr3	113159943	113160816	CFAP44	M	Hamada et al., 2016
chr8	8559607	8560147	CLDN23	M	Hamada et al., 2016
chr11	115630326	115631350	LINC00900	M	Hamada et al., 2016
chr20	32254685	32255835	ACTL10	M	Hamada et al., 2016
chr10	1367968	1368950	ADARB2	M	Hamada et al., 2016
chr14	102108700	102110070	-	M	Hamada et al., 2016
chr2	218013551	218014748	-	M	Hamada et al., 2016
chr17	79372776	79374433	BAHCC1	M	Hamada et al., 2016
chr19	36756493	36758582	-	M	Hamada et al., 2016
chr18	9477193	9479042	RALBP1	M	Hamada et al., 2016
chr14	47120507	47121156	RPL10L	M	Hamada et al., 2016
chr12	122356056	122357216	WDR66	M	Hamada et al., 2016
chr19	46056213	46057735	OPA3	M	Hamada et al., 2016
chr12	76614043	76616063	-	M	Hamada et al., 2016
chr4	93225593	93227195	GRID2	M	Hamada et al., 2016
chr17	63532500	63534695	AXIN2	M	Hamada et al., 2016
chr7	86272911	86274639	GRM3	M	Hamada et al., 2016
chr1	210225144	210228076	SYT14	M	Hamada et al., 2016
chr5	139525411	139526149	-	M	Hamada et al., 2016
chr5	117542190	117544480	LOC102467224	M	Hamada et al., 2016
chr7	807407	809380	DNAAF5	M	Hamada et al., 2016
chr7	106300617	106303450	CCDC71L	M	Hamada et al., 2016
chr22	31500216	31501089	SMTN, SELM	M	Hamada et al., 2016
chr5	176056158	176058195	SNCB, EIF4E1B	M	Hamada et al., 2016
chr11	93582929	93583380	VSTM5	M	Hamada et al., 2016
chr8	142215560	142216514	-	M	Hamada et al., 2016
chr12	103887567	103890311	C12orf42	M	Hamada et al., 2016
chr9	124061860	124062240	GSN	M	Hamada et al., 2016
chr1	21755277	21756369	-	M	Hamada et al., 2016
chr7	158362175	158363942	PTPRN2	M	Hamada et al., 2016
chr13	102103930	102106289	ITGBL1	M	Hamada et al., 2016
chr1	24861275	24861848	RCAN3	M	Hamada et al., 2016
chr2	35615146	35617989	-	M	Hamada et al., 2016
chr5	10649200	10651271	ANKRD33B	M	Hamada et al., 2016
chr7	107743397	107743849	LAMB4	M	Hamada et al., 2016
chr7	7101092	7103379	-	M	Hamada et al., 2016
chr11	132813062	132815361	OPCML	M	Hamada et al., 2016
chr2	34044359	34045821	LINC01317	M	Hamada et al., 2016
chr22	46367499	46368649	WNT7B	M	Hamada et al., 2016
chr3	196755688	196756204	MFI2	M	Hamada et al., 2016
chr2	203001371	203002259	KIAA2012	M	Hamada et al., 2016
chr4	24470057	24472427	-	M	Hamada et al., 2016
chr14	24562609	24563883	PCK2	M	Hamada et al., 2016
chr3	49314135	49315408	C3orf62	M	Hamada et al., 2016
chr7	71800612	71804072	CALN1	M	Hamada et al., 2016
chr7	134516365	134516843	CALD1	M	Hamada et al., 2016
chr7	151327824	151330524	PRKAG2	M	Hamada et al., 2016
chr8	3651260	3654568	CSMD1	M	Hamada et al., 2016
chr6	116085640	116086246	-	M	Hamada et al., 2016
chr9	86151648	86154497	FRMD3	M	Hamada et al., 2016
chr15	54270617	54272427	-	M	Hamada et al., 2016
chr20	35304889	35306125	NDRG3	M	Hamada et al., 2016
chr6	169423373	169424233	-	M	Hamada et al., 2016
chr16	30816570	30817601	-	M	Hamada et al., 2016
chr2	133402927	133403188	LYPD1, GPR39	M	Hamada et al., 2016
chr9	81056845	81057316	-	M	Hamada et al., 2016
chr10	135272909	135273890	SCART1	M	Hamada et al., 2016
chr3	77088856	77090778	ROBO2	M	Hamada et al., 2016
chr10	5734430	5735349	FAM208B	M	Hamada et al., 2016
chr7	82136694	82138506	-	M	Hamada et al., 2016
chr10	65801274	65801697	-	M	Hamada et al., 2016
chrX	130837888	130839136	FIRRE	M	Hamada et al., 2016
chr20	62438993	62440460	ZBTB46-AS1	M	Hamada et al., 2016
chr10	18285654	18286508	SLC39A12	M	Hamada et al., 2016
chr7	24323794	24325073	NPY	M	Hamada et al., 2016
chr22	51042175	51043418	MAPK8IP2	M	Hamada et al., 2016
chr14	37131466	37134254	PAX9	M	Hamada et al., 2016
chr16	63161409	63163941	-	M	Hamada et al., 2016
chr10	61110772	61112628	FAM13C	M	Hamada et al., 2016
chr9	115773977	115774965	ZNF883	M	Hamada et al., 2016
chr16	5703034	5703975	-	M	Hamada et al., 2016
chr3	192125011	192127400	FGF12	M	Hamada et al., 2016
chr11	83923826	83924754	DLG2	M	Hamada et al., 2016
chr6	169631196	169632746	THBS2	M	Hamada et al., 2016
chr9	73513187	73513588	TRPM3	M	Hamada et al., 2016
chr21	35009237	35010232	CRYZL1	M	Hamada et al., 2016
chr1	42383126	42384158	HIVEP3	M	Hamada et al., 2016
chr2	74346434	74347558	-	M	Hamada et al., 2016
chr7	82176049	82176868	-	M	Hamada et al., 2016
chr2	3990283	3990656	-	M	Hamada et al., 2016
chr20	50602152	50602562	-	M	Hamada et al., 2016
chr6	154360040	154361269	OPRM1	M	Hamada et al., 2016
chr7	149388799	149390518	-	M	Hamada et al., 2016
chr12	34517534	34521389	-	M	Hamada et al., 2016
chr8	1320660	1322190	-	M	Hamada et al., 2016
chr2	241721112	241722113	KIF1A	M	Hamada et al., 2016
chr2	11732753	11733270	GREB1	M	Hamada et al., 2016
chr2	147646218	147647756	-	M	Hamada et al., 2016
chr8	15977277	15978044	MSR1	M	Hamada et al., 2016
chr10	131575773	131576237	-	M	Hamada et al., 2016
chr7	34741928	34743148	NPSR1, NPSR1-AS1	M	Hamada et al., 2016
chr9	119975539	119977334	ASTN2	M	Hamada et al., 2016
chr11	127867403	127869796	-	M	Hamada et al., 2016
chr6	1624436	1625671	GMDS	M	Hamada et al., 2016
chr8	832203	833591	ERICH1-AS1	M	Hamada et al., 2016
chr7	132259865	132261431	PLXNA4	M	Hamada et al., 2016
chr2	229044673	229047194	SPHKAP	M	Hamada et al., 2016
chr7	12150290	12152848	-	M	Hamada et al., 2016
chr7	22705003	22705675	LOC401312	M	Hamada et al., 2016
chr20	60174400	60175471	CDH4	M	Hamada et al., 2016
chr3	146180165	146181188	PLSCR2	M	Hamada et al., 2016
chr15	93198061	93201008	FAM174B	M	Hamada et al., 2016
chr2	41034926	41036460	-	M	Hamada et al., 2016
chr9	115652657	115653529	SLC46A2	M	Hamada et al., 2016
chr12	19927061	19929259	-	M	Hamada et al., 2016
chr11	63374049	63374326	PLA2G16	M	Hamada et al., 2016
chr14	58331334	58332843	SLC35F4	M	Hamada et al., 2016
chr14	104718219	104718441	-	M	Hamada et al., 2016
chr11	130468504	130468803	-	M	Hamada et al., 2016
chr3	77147311	77149542	ROBO2	M	Hamada et al., 2016
chr9	14345657	14347289	NFIB	M	Hamada et al., 2016
chr7	4900825	4902468	PAPOLB	M	Hamada et al., 2016
chr20	39945503	39948031	-	M	Hamada et al., 2016
chr11	44087195	44088588	ACCS	M	Hamada et al., 2016
chr6	167275029	167276433	RPS6KA2	M	Hamada et al., 2016
chr7	150654869	150655953	KCNH2	M	Hamada et al., 2016
chr21	20162690	20164333	-	M	Hamada et al., 2016
chr2	4183247	4185254	-	M	Hamada et al., 2016
chr17	75523986	75525986	-	M	Hamada et al., 2016
chr8	91129805	91130514	-	M	Hamada et al., 2016
chr7	84076167	84077223	-	M	Hamada et al., 2016
chr1	209848214	209849140	G0S2	M	Hamada et al., 2016
chr8	1386337	1387826	-	M	Hamada et al., 2016
chr2	1479184	1482103	TPO	M	Hamada et al., 2016
chr10	19777475	19778061	MALRD1	M	Hamada et al., 2016
chr4	154709302	154710873	SFRP2	M	Hamada et al., 2016
chr2	137521072	137525405	-	M	Hamada et al., 2016
chr6	141738133	141738435	-	M	Hamada et al., 2016
chr4	165109331	165110223	MARCH1	M	Hamada et al., 2016
chr12	312726	313546	LOC101929384	M	Hamada et al., 2016
chr7	157890346	157891670	PTPRN2	M	Hamada et al., 2016
chr6	134436140	134436979	HMGA1P7	M	Hamada et al., 2016
chr9	83440828	83443342	-	M	Hamada et al., 2016
chr7	31192538	31193367	-	M	Hamada et al., 2016
chr19	426924	429912	SHC2	M	Hamada et al., 2016
chr18	77252860	77253852	NFATC1	M	Hamada et al., 2016
chr2	51808648	51809378	-	M	Hamada et al., 2016
chr10	15759844	15761893	ITGA8	M	Hamada et al., 2016
chr18	77396600	77398867	-	M	Hamada et al., 2016
chr7	154086868	154089084	DPP6	M	Hamada et al., 2016
chr7	158188548	158189021	PTPRN2	M	Hamada et al., 2016
chr8	1454763	1455709	DLGAP2	M	Hamada et al., 2016
chr16	10801862	10802449	-	M	Hamada et al., 2016
chr2	149866706	149867791	KIF5C	M	Hamada et al., 2016
chr19	52995658	52997238	ZNF578	M	Hamada et al., 2016
chr4	139474147	139474897	-	M	Hamada et al., 2016
chr7	157453549	157454062	PTPRN2	M	Hamada et al., 2016
chr8	58105450	58106749	-	M	Hamada et al., 2016
chr17	72347524	72348242	KIF19	M	Hamada et al., 2016
chr7	158349193	158350237	PTPRN2	M	Hamada et al., 2016
chr6	75068842	75069906	LOC101928516	M	Hamada et al., 2016
chr7	31375136	31376815	-	M	Hamada et al., 2016
chr4	21305649	21306346	KCNIP4	M	Hamada et al., 2016
chr5	180486345	180486936	BTNL9	M	Hamada et al., 2016
chr8	3709353	3711003	CSMD1	M	Hamada et al., 2016
chr13	49030899	49031956	RB1	M	Hamada et al., 2016
chr13	103423896	103424994	TEX30	M	Hamada et al., 2016
chr2	1543221	1544633	TPO	M	Hamada et al., 2016
chr5	146606247	146609143	-	M	Hamada et al., 2016
chr22	50117864	50118573	-	M	Hamada et al., 2016
chr14	44002070	44002331	-	M	Hamada et al., 2016
chr11	132950809	132954947	OPCML	M	Hamada et al., 2016
chr21	39285497	39286365	KCNJ6	M	Hamada et al., 2016
chr19	17607724	17608679	SLC27A1	M	Hamada et al., 2016
chr16	6838398	6839343	RBFOX1	M	Hamada et al., 2016
chr11	132582235	132583094	OPCML	M	Hamada et al., 2016
chr13	112690232	112692038	LINC00403	M	Hamada et al., 2016
chr12	61048153	61049966	-	M	Hamada et al., 2016
chr18	3728829	3729708	DLGAP1	M	Hamada et al., 2016
chr13	112757632	112762219	LINC00403	M	Hamada et al., 2016
chr2	177039594	177040094	HAGLR	M	Hamada et al., 2016
chr16	6102424	6103608	RBFOX1	M	Hamada et al., 2016
chr13	109537628	109539466	MYO16	M	Hamada et al., 2016
chr19	50312378	50312805	FUZ	M	Hamada et al., 2016
chr1	86575328	86576300	COL24A1	M	Hamada et al., 2016
chr1	7318834	7319822	CAMTA1	M	Hamada et al., 2016
chr13	95654177	95655464	-	M	Hamada et al., 2016
chr6	2414982	2415500	-	M	Hamada et al., 2016
chr6	129250398	129253478	LAMA2	M	Hamada et al., 2016
chr7	157689758	157691177	PTPRN2	M	Hamada et al., 2016
chr4	154711512	154715508	-	M	Hamada et al., 2016
chr11	15135939	15136456	INSC	M	Hamada et al., 2016
chr11	74178114	74178517	KCNE3	M	Hamada et al., 2016
chr18	55018650	55021527	ST8SIA3	M	Hamada et al., 2016
chr5	135103684	135107846	-	M	Hamada et al., 2016
chr22	51134851	51136545	SHANK3	M	Hamada et al., 2016
chr13	93742746	93748707	-	M	Hamada et al., 2016
chr2	81421173	81422314	-	M	Hamada et al., 2016
chr2	191261509	191262957	-	M	Hamada et al., 2016
chr8	72917059	72918452	MSC-AS1	M	Hamada et al., 2016
chr8	2609630	2610387	-	M	Hamada et al., 2016
chr8	1456695	1457422	DLGAP2	M	Hamada et al., 2016
chr6	160553776	160556408	SLC22A1	M	Hamada et al., 2016
chr8	21867187	21868714	-	M	Hamada et al., 2016
chr4	154603792	154607367	TLR2	M	Hamada et al., 2016
chr10	3329995	3330604	-	M	Hamada et al., 2016
chr19	40719064	40720318	MAP3K10	M	Hamada et al., 2016
chr2	81637932	81639921	-	M	Hamada et al., 2016
chr16	7354262	7355839	RBFOX1	M	Hamada et al., 2016
chr16	87723172	87724024	JPH3	M	Hamada et al., 2016
chr4	4872895	4874172	-	M	Hamada et al., 2016
chr2	27485031	27487981	SLC30A3	M	Hamada et al., 2016
chr12	73451770	73453263	-	M	Hamada et al., 2016
chr8	1430425	1431666	-	M	Hamada et al., 2016
chr9	31253903	31257287	-	M	Hamada et al., 2016
chr14	52733699	52736316	PTGDR	M	Hamada et al., 2016
chr1	180922886	180923623	-	M	Hamada et al., 2016
chr2	212565622	212566818	ERBB4	M	Hamada et al., 2016
chr13	112984743	112985562	LINC01044	M	Hamada et al., 2016
chr19	43909905	43910749	TEX101	M	Hamada et al., 2016
chr2	36920517	36920828	-	M	Hamada et al., 2016
chr17	33923443	33924000	AP2B1	M	Hamada et al., 2016
chr19	21665979	21666583	LINC00664	M	Hamada et al., 2016
chr2	216618952	216620402	LINC00607	M	Hamada et al., 2016
chr7	157926030	157926518	PTPRN2	M	Hamada et al., 2016
chr13	81228514	81229983	-	M	Hamada et al., 2016
chr4	11373753	11374448	-	M	Hamada et al., 2016
chr1	47801036	47801679	CMPK1	M	Hamada et al., 2016
chr16	6069576	6071658	RBFOX1	M	Hamada et al., 2016
chr17	5661539	5662550	-	M	Hamada et al., 2016
chr4	12539348	12539941	-	M	Hamada et al., 2016
chrX	121612061	121612989	-	M	Hamada et al., 2016
chr8	1150275	1151587	-	M	Hamada et al., 2016
chr6	24140324	24141374	NRSN1	M	Hamada et al., 2016
chr20	53535189	53536637	-	M	Hamada et al., 2016
chr2	1425185	1426892	TPO	M	Hamada et al., 2016
chr1	214360697	214361551	-	M	Hamada et al., 2016
chr1	181286841	181288289	-	M	Hamada et al., 2016
chr18	53507393	53508212	-	M	Hamada et al., 2016
chr12	34475961	34484918	-	M	Hamada et al., 2016
chr20	42928512	42929043	-	M	Hamada et al., 2016
chr5	170877349	170878522	FGF18	M	Hamada et al., 2016
chr3	50377344	50378068	RASSF1	M	Hamada et al., 2016
chr7	27154305	27157141	HOXA3	M	Hamada et al., 2016
chr7	154219090	154220820	DPP6	M	Hamada et al., 2016
chr10	43723868	43726205	RASGEF1A	M	Hamada et al., 2016
chr16	74781849	74783686	FA2H	M	Hamada et al., 2016
chr18	68165832	68167252	-	M	Hamada et al., 2016
chr2	239630469	239631802	-	M	Hamada et al., 2016
chr21	47287059	47288844	PCBP3	M	Hamada et al., 2016
chr2	177041720	177044007	HAGLROS, HAGLR	M	Hamada et al., 2016
chr2	7229981	7230827	-	M	Hamada et al., 2016
chr8	4053103	4053589	CSMD1	M	Hamada et al., 2016
chr14	95233445	95234134	-	M	Hamada et al., 2016
chr11	80963576	80964064	-	M	Hamada et al., 2016
chr11	121968650	121972855	MIR100HG	M	Hamada et al., 2016
chr7	1843973	1844511	-	M	Hamada et al., 2016
chr2	115153781	115154961	-	M	Hamada et al., 2016
chr12	116036108	116037223	-	M	Hamada et al., 2016
chr6	117258609	117259631	-	M	Hamada et al., 2016
chr2	137814024	137816248	THSD7B	M	Hamada et al., 2016
chr10	13480742	13481836	BEND7	M	Hamada et al., 2016
chr14	100140903	100142298	HHIPL1	M	Hamada et al., 2016
chr14	47543093	47543749	MDGA2	M	Hamada et al., 2016
chr21	42216990	42219737	DSCAM	M	Hamada et al., 2016
chr12	131528891	131530392	ADGRD1	M	Hamada et al., 2016
chr16	866773	867820	-	M	Hamada et al., 2016
chr12	34522055	34526320	-	M	Hamada et al., 2016
chr5	84158853	84160282	-	M	Hamada et al., 2016
chr1	203044288	203045671	PPFIA4	M	Hamada et al., 2016
chr5	6822370	6823204	-	M	Hamada et al., 2016
chr15	79851112	79852695	-	M	Hamada et al., 2016
chr16	74734116	74734509	MLKL	M	Hamada et al., 2016
chr5	60631817	60633915	ZSWIM6	M	Hamada et al., 2016
chr9	22005100	22006005	CDKN2B-AS1, CDKN2B	M	Hamada et al., 2016
chr7	31937394	31939660	PDE1C	M	Hamada et al., 2016
chr16	76268299	76270792	-	M	Hamada et al., 2016
chr18	58329835	58331573	-	M	Hamada et al., 2016
chr8	25905585	25908764	-	M	Hamada et al., 2016
chr8	3951204	3952634	CSMD1	M	Hamada et al., 2016
chr7	157951731	157952277	PTPRN2	M	Hamada et al., 2016
chr7	16081992	16082876	-	M	Hamada et al., 2016
chr12	20093486	20094935	-	M	Hamada et al., 2016
chr6	166240518	166241389	-	M	Hamada et al., 2016
chr13	112996989	112997953	-	M	Hamada et al., 2016
chr7	110370607	110371625	IMMP2L	M	Hamada et al., 2016
chr11	18158857	18159571	MRGPRX3	M	Hamada et al., 2016
chr9	135073285	135074004	NTNG2	M	Hamada et al., 2016
chr8	1048036	1049471	ERICH1-AS1	M	Hamada et al., 2016
chr20	62119226	62120908	EEF1A2	M	Hamada et al., 2016
chr5	7077509	7078120	-	M	Hamada et al., 2016
chr8	1439855	1441580	-	M	Hamada et al., 2016
chr12	130059331	130060410	TMEM132D	M	Hamada et al., 2016
chr3	73432415	73434254	PDZRN3	M	Hamada et al., 2016
chr19	5231078	5232133	PTPRS	M	Hamada et al., 2016
chr7	85471629	85473051	-	M	Hamada et al., 2016
chr8	1496603	1498266	DLGAP2	M	Hamada et al., 2016
chr4	22118079	22120089	-	M	Hamada et al., 2016
chr6	81368686	81369919	-	M	Hamada et al., 2016
chr4	170703759	170708905	-	M	Hamada et al., 2016
chr7	73752862	73753580	CLIP2	M	Hamada et al., 2016
chr3	3002334	3002806	CNTN4	M	Hamada et al., 2016
chr13	114839974	114842724	RASA3	M	Hamada et al., 2016
chr21	42213194	42214570	DSCAM	M	Hamada et al., 2016
chr15	33602930	33604602	RYR3, LOC101928134	M	Hamada et al., 2016
chr2	225904683	225907674	DOCK10	M	Hamada et al., 2016
chr7	132382608	132384422	FLJ40288	M	Hamada et al., 2016
chr13	87445488	87446264	-	M	Hamada et al., 2016
chr8	25678760	25679675	-	M	Hamada et al., 2016
chr1	228464242	228464714	OBSCN	M	Hamada et al., 2016
chr8	3963765	3966502	CSMD1	M	Hamada et al., 2016
chr20	59999974	60001622	CDH4	M	Hamada et al., 2016
chr4	181466058	181467308	-	M	Hamada et al., 2016
chr18	45052207	45053163	-	M	Hamada et al., 2016
chr10	108686980	108688213	SORCS1	M	Hamada et al., 2016
chr13	100546572	100548770	LOC101927437, CLYBL	M	Hamada et al., 2016
chr4	62616291	62616696	ADGRL3	M	Hamada et al., 2016
chr5	60038178	60039819	-	M	Hamada et al., 2016
chr2	50200429	50201546	NRXN1	M	Hamada et al., 2016
chr3	8209877	8210554	-	M	Hamada et al., 2016
chr19	46799242	46800699	HIF3A	M	Hamada et al., 2016
chr8	1363917	1365338	-	M	Hamada et al., 2016
chr6	166260010	166261046	-	M	Hamada et al., 2016
chr13	112319036	112320951	-	M	Hamada et al., 2016
chr1	1959630	1960148	GABRD	M	Hamada et al., 2016
chr17	229616	230312	-	M	Hamada et al., 2016
chr4	118755940	118757291	-	M	Hamada et al., 2016
chr6	66709050	66709780	-	M	Hamada et al., 2016
chr10	1713384	1714718	ADARB2	M	Hamada et al., 2016
chr2	142417825	142418618	LRP1B	M	Hamada et al., 2016
chr9	135084961	135085353	NTNG2	M	Hamada et al., 2016
chr10	27702174	27704762	PTCHD3	M	Hamada et al., 2016
chr15	29210949	29212050	-	M	Hamada et al., 2016
chr11	84431555	84432346	DLG2	M	Hamada et al., 2016
chr12	19086388	19087534	-	M	Hamada et al., 2016
chr16	75563598	75564398	CHST5	M	Hamada et al., 2016
chr16	6623349	6625141	RBFOX1	M	Hamada et al., 2016
chr2	30981462	30983495	CAPN13	M	Hamada et al., 2016
chr18	66038997	66040356	-	M	Hamada et al., 2016
chr6	162293543	162294574	PARK2	M	Hamada et al., 2016
chr3	63263775	63264917	SYNPR	M	Hamada et al., 2016
chr4	154727434	154728007	-	M	Hamada et al., 2016
chr20	54097448	54099459	-	M	Hamada et al., 2016
chr2	78829646	78830249	-	M	Hamada et al., 2016
chr1	86619699	86621676	COL24A1	M	Hamada et al., 2016
chr2	23546251	23547787	-	M	Hamada et al., 2016
chr11	9300190	9301230	-	M	Hamada et al., 2016
chr10	90015825	90016330	-	M	Hamada et al., 2016
chrX	26210036	26212209	MAGEB6	M	Hamada et al., 2016
chr2	1285672	1287635	SNTG2	M	Hamada et al., 2016
chr1	155219741	155220223	FAM189B	M	Hamada et al., 2016
chr2	30040532	30041955	ALK	M	Hamada et al., 2016
chr7	150093282	150095215	ZNF775	M	Hamada et al., 2016
chr14	43603522	43605556	-	M	Hamada et al., 2016
chr2	230390397	230391850	DNER	M	Hamada et al., 2016
chr19	603535	603874	HCN2	M	Hamada et al., 2016
chr2	171676742	171680255	GAD1	M	Hamada et al., 2016
chr13	114813075	114814456	RASA3	M	Hamada et al., 2016
chr8	91109891	91112274	-	M	Hamada et al., 2016
chr11	78533743	78535072	TENM4	M	Hamada et al., 2016
chr12	113013031	113013885	-	M	Hamada et al., 2016
chr2	218353972	218354518	DIRC3	M	Hamada et al., 2016
chr15	89147965	89149839	LINC01586	M	Hamada et al., 2016
chr8	3244626	3245283	CSMD1	M	Hamada et al., 2016
chr20	59832569	59833242	CDH4	M	Hamada et al., 2016
chr19	13615339	13618495	CACNA1A	M	Hamada et al., 2016
chr7	158109492	158111454	PTPRN2	M	Hamada et al., 2016
chr6	167069833	167070309	RPS6KA2	M	Hamada et al., 2016
chr4	165118230	165118980	ANP32C	M	Hamada et al., 2016
chr12	5936643	5937490	ANO2	M	Hamada et al., 2016
chr18	49971594	49973259	DCC	M	Hamada et al., 2016
chr16	84314731	84315733	-	M	Hamada et al., 2016
chr12	19989132	19989979	-	M	Hamada et al., 2016
chr11	132662468	132663783	OPCML	M	Hamada et al., 2016
chr11	41681843	41682909	-	M	Hamada et al., 2016
chrX	17672487	17675583	NHS	M	Hamada et al., 2016
chr14	38831651	38833166	-	M	Hamada et al., 2016
chr6	22015038	22015942	CASC15	M	Hamada et al., 2016
chr5	98558847	98562078	-	M	Hamada et al., 2016
chr7	7105322	7106497	-	M	Hamada et al., 2016
chr2	1729900	1731937	PXDN	M	Hamada et al., 2016
chr16	76535457	76537532	CNTNAP4	M	Hamada et al., 2016
chr13	112706782	112710684	LINC00403	M	Hamada et al., 2016
chr15	92133290	92134881	-	M	Hamada et al., 2016
chr11	18210468	18212063	-	M	Hamada et al., 2016
chr4	4864470	4864883	MSX1	M	Hamada et al., 2016
chr18	74799857	74800236	MBP	M	Hamada et al., 2016
chr12	34530143	34530484	-	M	Hamada et al., 2016
chr4	2277317	2278771	ZFYVE28	M	Hamada et al., 2016
chr13	60059487	60060129	-	M	Hamada et al., 2016
chr12	118198624	118199019	KSR2	M	Hamada et al., 2016
chr22	38484290	38485699	BAIAP2L2	M	Hamada et al., 2016
chr6	18841471	18841796	-	M	Hamada et al., 2016
chr6	6096510	6097971	-	M	Hamada et al., 2016
chr10	1767650	1769695	ADARB2	M	Hamada et al., 2016
chr10	69392115	69392756	CTNNA3	M	Hamada et al., 2016
chr3	21867287	21868843	-	M	Hamada et al., 2016
chr19	53228468	53229194	ZNF611	M	Hamada et al., 2016
chr16	86638383	86639160	-	M	Hamada et al., 2016
chr14	44010107	44011073	-	M	Hamada et al., 2016
chr1	90307816	90310192	LRRC8D	M	Hamada et al., 2016
chr19	39051779	39052106	RYR1	M	Hamada et al., 2016
chr16	7780228	7782641	-	M	Hamada et al., 2016
chr10	131592483	131593863	-	M	Hamada et al., 2016
chr11	132862863	132864744	OPCML	M	Hamada et al., 2016
chr16	63325352	63327925	-	M	Hamada et al., 2016
chr20	33762206	33762679	PROCR	M	Hamada et al., 2016
chr9	106245965	106246321	-	M	Hamada et al., 2016
chr11	80918523	80919051	-	M	Hamada et al., 2016
chr8	10583869	10584529	SOX7	M	Hamada et al., 2016
chr18	75229502	75231163	-	M	Hamada et al., 2016
chr15	94346303	94347507	-	M	Hamada et al., 2016
chr3	21447391	21449103	VENTXP7	M	Hamada et al., 2016
chr8	851515	852602	ERICH1-AS1	M	Hamada et al., 2016
chr5	75126244	75127953	-	M	Hamada et al., 2016
chr19	9030984	9034657	MUC16	M	Hamada et al., 2016
chr5	167316262	167317271	TENM2	M	Hamada et al., 2016
chr2	45228364	45228992	-	M	Hamada et al., 2016
chr6	103852114	103853796	-	M	Hamada et al., 2016
chr5	110291991	110293170	-	M	Hamada et al., 2016
chr4	168294107	168295157	-	M	Hamada et al., 2016
chr15	29498762	29499634	FAM189A1	M	Hamada et al., 2016
chr12	127572529	127573964	-	M	Hamada et al., 2016
chr13	112986157	112987379	LINC01044	M	Hamada et al., 2016
chr12	20705474	20705760	PDE3A	M	Hamada et al., 2016
chr21	19553750	19554720	CHODL	M	Hamada et al., 2016
chr16	86950476	86951801	-	M	Hamada et al., 2016
chr2	41924004	41924904	-	M	Hamada et al., 2016
chr12	131572515	131574172	ADGRD1	M	Hamada et al., 2016
chr12	116042902	116044423	-	M	Hamada et al., 2016
chr9	135332629	135334519	C9orf171	M	Hamada et al., 2016
chr11	132107134	132107699	NTM	M	Hamada et al., 2016
chr21	46860596	46861441	COL18A1	M	Hamada et al., 2016
chr10	118999046	119001119	SLC18A2	M	Hamada et al., 2016
chr9	129276717	129276875	-	M	Hamada et al., 2016
chr10	23214145	23217405	ARMC3	M	Hamada et al., 2016
chr11	44882255	44883214	TSPAN18	M	Hamada et al., 2016
chr4	112708396	112709738	-	M	Hamada et al., 2016
chr3	73158764	73160464	-	M	Hamada et al., 2016
chr12	34440565	34441162	-	M	Hamada et al., 2016
chr2	4004370	4005506	LINC01304	M	Hamada et al., 2016
chr9	28313962	28316324	LINGO2	M	Hamada et al., 2016
chr5	104718700	104720752	-	M	Hamada et al., 2016
chr8	1617048	1618628	DLGAP2	M	Hamada et al., 2016
chr12	34526855	34529626	-	M	Hamada et al., 2016
chr11	132934247	132935872	OPCML	M	Hamada et al., 2016
chr4	86167300	86168053	-	M	Hamada et al., 2016
chr6	104473258	104474938	-	M	Hamada et al., 2016
chr6	150970282	150971401	PLEKHG1	M	Hamada et al., 2016
chr9	94443716	94444206	-	M	Hamada et al., 2016
chr12	111664611	111665133	CUX2	M	Hamada et al., 2016
chr2	45230680	45232417	SIX2	M	Hamada et al., 2016
chr12	130244059	130245665	TMEM132D	M	Hamada et al., 2016
chr20	13279545	13280672	ISM1	M	Hamada et al., 2016
chrX	145127480	145128014	-	M	Hamada et al., 2016
chr18	45057195	45059582	-	M	Hamada et al., 2016
chr4	96759352	96763019	PDHA2	M	Hamada et al., 2016
chr4	9054594	9057896	-	M	Hamada et al., 2016
chr3	63081150	63084245	-	M	Hamada et al., 2016
chr10	1685485	1686427	ADARB2	M	Hamada et al., 2016
chr6	1385426	1386685	-	M	Hamada et al., 2016
chr18	77567922	77568122	-	P	Hamada et al., 2016
chr18	77313281	77313664	-	P	Hamada et al., 2016
chr13	114518201	114519014	GAS6-AS1	P	Hamada et al., 2016
chr7	204578	205061	FAM20C	P	Hamada et al., 2016
chr3	56442558	56444176	ERC2	P	Hamada et al., 2016
chr18	77308464	77309434	-	P	Hamada et al., 2016
chr19	1525832	1526562	PLK5	P	Hamada et al., 2016
chr18	76231103	76232368	-	P	Hamada et al., 2016
chr1	3203692	3204020	PRDM16	P	Hamada et al., 2016
chr16	88624101	88624893	-	P	Hamada et al., 2016
chr2	931552	934033	-	P	Hamada et al., 2016
chr11	1213814	1216194	MUC5AC	P	Hamada et al., 2016
chr1	1141710	1141817	TNFRSF18	P	Hamada et al., 2016
chr10	134930879	134931605	ADGRA1	P	Hamada et al., 2016
chr19	17000630	17000836	F2RL3	P	Hamada et al., 2016
chr16	89016688	89017561	LOC100129697, CBFA2T3	P	Hamada et al., 2016
chr1	3257767	3258323	PRDM16	P	Hamada et al., 2016
chr20	61981657	61982363	CHRNA4	P	Hamada et al., 2016
chr8	144639272	144639675	GSDMD	P	Hamada et al., 2016
chr20	62194788	62197046	HELZ2	P	Hamada et al., 2016
chr19	8786745	8788212	-	P	Hamada et al., 2016
chr2	10151962	10155185	-	P	Hamada et al., 2016
chr5	86567324	86568426	RASA1	P	Hamada et al., 2016
chr2	10155917	10156248	-	P	Hamada et al., 2016
chr2	106467706	106470072	NCK2	M	Hamada et al., 2016
chr2	186353572	186354558	-	M	Hamada et al., 2016
chr6	77136680	77137389	-	M	Hamada et al., 2016
chr18	58066792	58068426	-	M	Hamada et al., 2016
chr20	12838599	12840072	-	M	Hamada et al., 2016
chr5	133818403	133820137	-	M	Hamada et al., 2016
chr19	58907859	58908686	RNF225	M	Hamada et al., 2016
chr3	175338192	175338847	NAALADL2	M	Hamada et al., 2016
chr17	79095633	79096676	AATK	M	Hamada et al., 2016
chr9	8713419	8714343	PTPRD	M	Hamada et al., 2016
chrX	93969388	93970468	-	M	Hamada et al., 2016
chr2	239072352	239073717	FAM132B	M	Hamada et al., 2016
chr4	24473819	24474193	-	M	Hamada et al., 2016
chr7	6660940	6662892	ZNF853	M	Hamada et al., 2016
chr3	21790876	21792603	ZNF385D	M	Hamada et al., 2016
chr10	10336686	10338135	-	M	Hamada et al., 2016
chr2	79003519	79007098	-	M	Hamada et al., 2016
chr12	111757789	111758660	CUX2	M	Hamada et al., 2016
chr18	54813475	54815935	BOD1L2	M	Hamada et al., 2016
chr11	132587916	132589049	OPCML	M	Hamada et al., 2016
chr11	133465952	133466436	-	M	Hamada et al., 2016
chr12	63025346	63026741	-	M	Hamada et al., 2016
chr3	9177032	9178326	SRGAP3	M	Hamada et al., 2016
chr4	190783311	190784084	-	M	Hamada et al., 2016
chr2	155433437	155434111	-	M	Hamada et al., 2016
chr7	123003346	123004182	-	M	Hamada et al., 2016
chrX	14324566	14325332	-	M	Hamada et al., 2016
chr2	241986336	241988086	SNED1	M	Hamada et al., 2016
chr3	44062690	44064648	-	M	Hamada et al., 2016
chr20	54747272	54749261	-	M	Hamada et al., 2016
chr2	49142641	49143500	-	M	Hamada et al., 2016
chr7	128555480	128556940	-	M	Hamada et al., 2016
chr3	65534335	65534828	MAGI1	M	Hamada et al., 2016
chr2	70932817	70933726	ADD2	M	Hamada et al., 2016
chr2	42068262	42068896	-	M	Hamada et al., 2016
chr7	157702836	157703423	PTPRN2	M	Hamada et al., 2016
chr8	4772594	4773213	CSMD1	M	Hamada et al., 2016
chr7	145069214	145070101	-	M	Hamada et al., 2016
chr3	180547699	180548075	LOC101928882	M	Hamada et al., 2016
chr13	102567731	102571953	FGF14	M	Hamada et al., 2016
chr12	129806162	129806652	TMEM132D	M	Hamada et al., 2016
chr5	6347723	6349957	-	M	Hamada et al., 2016
chr16	83170481	83172128	CDH13	M	Hamada et al., 2016
chr10	56302542	56303256	PCDH15	M	Hamada et al., 2016
chr4	187810150	187811167	-	M	Hamada et al., 2016
chr5	373147	374881	AHRR	M	Hamada et al., 2016
chr18	32761643	32763294	-	M	Hamada et al., 2016
chr7	5122694	5123163	-	M	Hamada et al., 2016
chr2	142581997	142583989	LRP1B	M	Hamada et al., 2016
chr1	7122574	7123434	CAMTA1	M	Hamada et al., 2016
chr12	132075652	132077296	-	M	Hamada et al., 2016
chr13	112547058	112549012	LINC00354	M	Hamada et al., 2016
chr8	4271186	4273525	CSMD1	M	Hamada et al., 2016
chr9	103465361	103465781	-	M	Hamada et al., 2016
chr11	82299023	82300195	-	M	Hamada et al., 2016
chr16	8619196	8620494	TMEM114	M	Hamada et al., 2016
chr6	24125145	24126600	NRSN1	M	Hamada et al., 2016
chr12	120029973	120034458	TMEM233	M	Hamada et al., 2016
chr8	63306782	63307838	NKAIN3	M	Hamada et al., 2016
chr11	116228256	116228734	-	M	Hamada et al., 2016
chr16	60154571	60155723	-	M	Hamada et al., 2016
chr11	131551788	131552853	NTM	M	Hamada et al., 2016
chr8	3809813	3812662	CSMD1	M	Hamada et al., 2016
chr7	31556482	31558076	CCDC129	M	Hamada et al., 2016
chr2	108009028	108009666	-	M	Hamada et al., 2016
chr11	2491048	2492825	KCNQ1	M	Hamada et al., 2016
chr2	118593888	118594594	-	M	Hamada et al., 2016
chr16	7556413	7557864	RBFOX1	M	Hamada et al., 2016
chr12	19936254	19937915	-	M	Hamada et al., 2016
chrX	25029220	25031321	ARX	P	Hamada et al., 2016
chrX	117766151	117768464	DOCK11	P	Hamada et al., 2016
chr1	245850518	245852723	KIF26B	M	Sanchez-Delgado et al., 2016
chr10	135259575	135260995	SPRN	M	Sanchez-Delgado et al., 2016
chr11	133788351	133790495	IGSF9B	M	Sanchez-Delgado et al., 2016
chr12	31271271	31271783	RP11-551L14.1	M	Sanchez-Delgado et al., 2016
chr14	34268274	34271150	NPAS3	M	Sanchez-Delgado et al., 2016
chr17	4802906	4806028	C17orf107,CHRNE	M	Sanchez-Delgado et al., 2016
chr18	77376189	77378625	RP11-567M16.3,RP11-567M16.2	M	Sanchez-Delgado et al., 2016
chr18	77915859	77918109	AC139100.2,PARD6G	M	Sanchez-Delgado et al., 2016
chr19	1464851	1467302	APC2,C19orf25	M	Sanchez-Delgado et al., 2016
chr19	22699329	22700418	ZNF98	M	Sanchez-Delgado et al., 2016
chr19	58861511	58862793	A1BG-AS1	M	Sanchez-Delgado et al., 2016
chr2	37762463	37764038	AC006369.2,RNU6-1116P	M	Sanchez-Delgado et al., 2016
chr2	242843056	242845933	AC131097.4	M	Sanchez-Delgado et al., 2016
chr4	8582615	8583642	GPR78	M	Sanchez-Delgado et al., 2016
chr5	92930545	92931206	FAM172A,NR2F1	M	Sanchez-Delgado et al., 2016
chr5	156275885	156278644	TIMD4,RNU6-556P	M	Sanchez-Delgado et al., 2016
chr7	27160839	27163666	HOXA-AS2,HOXA3	M	Sanchez-Delgado et al., 2016
chr9	98074294	98077105	FANCC	M	Sanchez-Delgado et al., 2016
chr1	6684860	6685996	THAP3	M	Hanna et al., 2016
chr1	19614429	19615702	AKR7A3	M	Hanna et al., 2016
chr1	36184400	36184863	C1orf216	M	Hanna et al., 2016
chr1	38200920	38201123	EPHA10	M	Hanna et al., 2016
chr1	54940382	54941170	ACOT11	M	Hanna et al., 2016
chr1	55504848	55506512	PCSK9	M	Hanna et al., 2016
chr1	67772896	67773725	IL12RB2	M	Hanna et al., 2016
chr1	175568216	175568710	TNR	M	Hanna et al., 2016
chr1	211589678	211590292	LINC00467	M	Hanna et al., 2016
chr2	196933266	196934154	DNAH7	M	Hanna et al., 2016
chr3	30936070	30936531	GADL1	M	Hanna et al., 2016
chr3	51740741	51741473	GRM2	M	Hanna et al., 2016
chr3	128564782	128565090	RAB7A	M	Hanna et al., 2016
chr3	196756621	196756875	MFI2	M	Hanna et al., 2016
chr4	102711702	102712397	BANK1	M	Hanna et al., 2016
chr4	187065417	187066505	FAM149A	M	Hanna et al., 2016
chr5	95066568	95068092	RHOBTB3	M	Hanna et al., 2016
chr5	178593785	178594990	ZNF354C	M	Hanna et al., 2016
chr6	14117480	14118415	CD83	M	Hanna et al., 2016
chr6	18387077	18387809	RNF144B	M	Hanna et al., 2016
chr6	31627653	31628935	C6orf47	M	Hanna et al., 2016
chr6	37616410	37617124	MDGA1	M	Hanna et al., 2016
chr6	39901897	39902693	MOCS1	M	Hanna et al., 2016
chr6	161188022	161188822	PLG	M	Hanna et al., 2016
chr7	12609907	12610833	SCIN	M	Hanna et al., 2016
chr7	43151828	43153950	HECW1	M	Hanna et al., 2016
chr7	81240257	81240667	HGF	M	Hanna et al., 2016
chr7	100091181	100091786	NYAP1	M	Hanna et al., 2016
chr7	154585539	154586375	DPP6	M	Hanna et al., 2016
chr8	11659497	11660209	FDFT1	M	Hanna et al., 2016
chr8	27182871	27183342	PTK2B	M	Hanna et al., 2016
chr9	73568	73835	PGM5P3-AS1	M	Hanna et al., 2016
chr9	34989434	34989605	DNAJB5	M	Hanna et al., 2016
chr9	140301079	140302117	EXD3	M	Hanna et al., 2016
chr10	103534501	103536348	FGF8	M	Hanna et al., 2016
chr10	135278717	135279147	SPRN	M	Hanna et al., 2016
chr11	3662967	3663842	ART5	M	Hanna et al., 2016
chr11	10562070	10563302	RNF141	M	Hanna et al., 2016
chr11	19366443	19368277	NAV2	M	Hanna et al., 2016
chr11	45201741	45202557	PRDM11	M	Hanna et al., 2016
chr11	45921134	45922184	MAPK8IP1	M	Hanna et al., 2016
chr11	68451396	68452097	GAL	M	Hanna et al., 2016
chr12	22487219	22488465	ST8SIA1	M	Hanna et al., 2016
chr12	65218069	65218869	TBC1D30	M	Hanna et al., 2016
chr13	51417469	51418614	DLEU7	M	Hanna et al., 2016
chr13	70680712	70683111	KLHL1	M	Hanna et al., 2016
chr14	105830606	105830859	PACS2	M	Hanna et al., 2016
chr15	76030565	76031591	DNM1P35	M	Hanna et al., 2016
chr15	79382548	79383980	RASGRF1	M	Hanna et al., 2016
chr15	101626335	101626824	LRRK1	M	Hanna et al., 2016
chr16	863240	863884	PRR25	M	Hanna et al., 2016
chr16	48399731	48400475	SIAH1	M	Hanna et al., 2016
chr16	58534681	58535556	NDRG4	M	Hanna et al., 2016
chr16	66637919	66639593	CMTM3	M	Hanna et al., 2016
chr16	68572892	68573971	ZFP90	M	Hanna et al., 2016
chr16	78079569	78080193	CLEC3A	M	Hanna et al., 2016
chr17	259426	260589	C17orf97	M	Hanna et al., 2016
chr17	56609082	56609687	SEPT4	M	Hanna et al., 2016
chr18	60051870	60052464	TNFRSF11A	M	Hanna et al., 2016
chr19	1324834	1325348	MUM1	M	Hanna et al., 2016
chr19	11784246	11785337	ZNF833P	M	Hanna et al., 2016
chr19	12075601	12076549	ZNF763	M	Hanna et al., 2016
chr19	17438249	17439339	ANO8	M	Hanna et al., 2016
chr20	30618874	30619244	C20orf160	M	Hanna et al., 2016
chr20	34638489	34639686	LINC00657	M	Hanna et al., 2016
chr20	60540388	60541082	TAF4	M	Hanna et al., 2016
chr21	48087452	48088150	PRMT2	M	Hanna et al., 2016
chr22	19973978	19974866	ARVCF	M	Hanna et al., 2016
chr22	32026380	32026975	PISD	M	Hanna et al., 2016
chr22	37464839	37465279	KCTD17	M	Hanna et al., 2016

## Sheet: C_known_imprinted_gene
chr	start	end	gene	RNA_PG_Mor	RNA_AG_Mor	RNA_PG_Bla	RNA_AG_Bla	RNA_Bla_status	imprinting_cluster	reported_expression	overlape_with_reported_DMR	methylated_allele	pICR_chr	pICR_start	pICR_end	ML_Oocyte	ML_Sperm	ML_PG_8C	ML_AG_8C	ML_PG_Mor	ML_AG_Mor	ML_PG_Bla	ML_AG_Bla	ML_8C	ML_Mor	ML_Bla	ML_Placenta	ML_h6w	CpG island	pICR_imp_gene_distance	pICR tissue specificity
chr1	6684924	6695646	THAP3	0.0396388	14.8235	0.0721703	8.91813	AG_specific		P	y	M	chr1	6684536	6686860	0.91958	0.0276775	0.875551	0.0181298	0.690886	0.00687285	0.712376	0.0134003	0.481328	0.42741	0.327511	0.398847	0.336839	1	0	placenta-specific
chr1	7907671	7913551	UTS2	11.3123	1.94013	0.417357	0.0370469	No_expression		P	y	M	chr1	7887086	7888172	0.79798	0.0523892	0.830303	0.0287081	0.692308	0.00191205	0.785467	0.0295858	0.446701	0.386581	0.326861	0.618827	0.784328	1	19500	placenta-specific
chr1	7844488	7905240	PER3	0.276309	6.80821	0.23061	4.24318	AG_specific		P	y	M	chr1	7887086	7888172	0.79798	0.0523892	0.830303	0.0287081	0.692308	0.00191205	0.785467	0.0295858	0.446701	0.386581	0.326861	0.618827	0.784328	1	0	placenta-specific
chr1	36335408	36389899	AGO1	0.462838	0.29865	0.137343	0.467755	No_expression		P	y	M	chr1	36183281	36185539	0.707237	0.0192878	0.422564	0.0189721	0.621701	0.00686168	0.77378	0.0183979	0.516484	0.42963	0.334661	0.478218	0.212222	1	149870	placenta-specific
chr1	55013806	55100417	ACOT11	1.33048	0.718263	0.234681	0.35239	No_expression		NK	y	M	chr1	55504789	55506760	0.826203	0.00941915	0.84898	0.0286765	0.646179	0.00589744	0.761725	0.0147627	0.443235	0.474699	0.391497	0.355481	0.0672765	1	404373	placenta-specific
chr1	60358979	60392470	CYP2J2	0	0.86438	0	0	No_expression		P		M	chr1	59741536	59742152	0.883117	0.0332907	0.851485	0.0463918	0.754386	0.00867052	0.607287	0.012931	0.5	0.386076	0.386473	0.570888	0.931649	0	616828	placenta-specific
chr1	67773046	67862583	IL12RB2	0.00371415	0.278083	0.00291935	0.011188	No_expression		NK	y	M	chr1	67772870	67774440	0.820339	0.0122571	0.373524	0.025885	0.731514	0.0155109	0.834565	0.0154639	0.32	0.383929	0.395657	0.545324	0.145394	1	0	placenta-specific
chr1	68511644	68517314	DIRAS3	0.0466673	0.340684	0.109698	0.678243	No_expression		P	y	M	chr1	68512352	68513482	0.90566	0.0171499	0.816619	0.0298077	0.671406	0.00568182	0.844203	0.0344108	0.256545	0.5086	0.327314	0.61746	0.507555	1	0	non-specific
chr1	68511644	68517314	DIRAS3	0.0466673	0.340684	0.109698	0.678243	No_expression		P	y	M	chr1	68515436	68516492	0.935622	0.0106195	0.940426	0.0648801	0.784452	0.01	0.776667	0.0209372	0.481283	0.362887	0.42723	0.55916	0.48912	1	0	non-specific
chr1	68511644	68517314	DIRAS3	0.0466673	0.340684	0.109698	0.678243	No_expression		P	y	M	chr1	68517226	68517890	0.859649	0.0149254	0.878924	0.0319149	0.874576	0.00798935	0.806295	0.038055	0.478814	0.312757	0.427673	0.639935	0.379159	1	0	non-specific
chr1	181452685	181775921	CACNA1E	0	0	0.00835447	0.00732316	No_expression		P		M	chr1	181556744	181557863	0.983333	0.0246996	0.875817	0.00732601	0.908654	0.00732601	0.84127	0.0121212	0.577922	0.298462	0.518519	0.588308	0.894951	0	0	placenta-specific
chr1	211556096	211605877	LINC00467	5.96808	5.72432	4.46596	0.848108	PG_specific		P	y	M	chr1	211589658	211591011	0.91358	0.00845561	0.860892	0.0065526	0.725962	0.00584582	0.801044	0.0218019	0.404412	0.496413	0.387334	0.40438	0.278639	1	0	placenta-specific
chr10	11865396	11914276	PROSER2	0.474284	0.1448	0.379344	0.469445	No_expression		M	y	M	chr10	11934670	11937778	0.923695	0.0244114	0.809083	0.0294226	0.641264	0.0060006	0.729141	0.0126036	0.475862	0.400364	0.363309	0.599899	0.898235	1	20395	placenta-specific
chr10	11891606	11936709	PROSER2-AS1	0.104398	0.597135	0.0178272	1.35935	AG_specific		P	y	M	chr10	11934670	11937778	0.923695	0.0244114	0.809083	0.0294226	0.641264	0.0060006	0.729141	0.0126036	0.475862	0.400364	0.363309	0.599899	0.898235	1	0	placenta-specific
chr10	15555947	15762334	ITGA8	0.00194812	0	0.00614421	0	No_expression		NK	y	M	chr10	15760353	15762483	0.781609	0.0137067	0.911351	0.00859873	0.625487	0.0126249	0.767316	0.0120873	0.461712	0.524973	0.399198	0.436029	0.059543	1	0	placenta-specific
chr10	27687116	27703297	PTCHD3	0	0	0.00914549	0.00438304	No_expression		NK	y	M	chr10	27702137	27703444	0.769231	0.0157694	0.870264	0.00734137	0.829506	0.00878198	0.811439	0.0102359	0.490291	0.428241	0.265501	0.556895	0.479941	1	0	non-specific
chr10	64926980	65281835	JMJD1C	4.12234	2.88788	6.6919	5.72049	No_allelic		P	y	M	chr10	65800981	65802070	0.637931	0.00744269	0.884091	0.0427786	0.772192	0.00692464	0.746649	0.0168986	0.4	0.359091	0.319788	0.500933	0.391648	0	519147	non-specific
chr10	71872022	71892690	AIFM2	0.0835224	0.214794	0.200357	3.00696	AG_specific		P		M	chr10	71891899	71893159	0.87931	0.00682501	0.585242	0.00429688	0.725314	0.0172202	0.767162	0.0120014	0.40708	0.536649	0.537827	0.453333	0.0964758	1	0	placenta-specific
chr10	105148808	105156270	USMG5	219.82	209.267	338.974	258.352	No_allelic		P		M	chr10	104471289	104471461	1	0.00837521	0.521739	0	0.493333	0.0105263	0.655172	0	0.395349	0.708861	0.377778	0.394737	0.97351	0	677348	placenta-specific
chr10	115999012	116054259	VWA2	0	0	0.00739893	0.00176852	No_expression		P	y	M	chr10	115998880	116000082	0.875556	0.00679245	0.912052	0.0211758	0.836749	0.00598802	0.769892	0.0172051	0.506143	0.463173	0.435093	0.612948	0.0337804	1	0	placenta-specific
chr10	121485558	121588662	INPP5F	37.0392	26.9245	35.1837	23.5021	No_allelic		P	y	M	chr10	121577454	121578625	0.95466	0.00904588	0.929155	0.0134778	0.679377	0.0188356	0.790115	0.00825659	0.540059	0.489894	0.370774	0.479444	0.490642	1	0	non-specific
chr10	125505151	125651500	CPXM2	0	0	0.0029731	0.0768688	No_expression		P		M	chr10	125649957	125652421	0.852941	0.0357057	0.845238	0.0601233	0.837317	0.00938825	0.763052	0.0203064	0.536965	0.451664	0.421739	0.644277	0.288656	1	0	placenta-specific
chr11	612554	615999	IRF7	0	0.0735787	0.0232884	1.02609	AG_specific		P		M	chr11	626306	628677	0.914286	0.0166716	0.323585	0.0167699	0.618681	0.00953642	0.593562	0.0171868	0.450292	0.488936	0.340278	0.83094	0.600924	1	10308	embryo-specific
chr11	2016405	2022696	H19	0	0.00632711	0.251263	0.187126	No_expression	H19	M	y	P	chr11	2019263	2025009	0.084507	0.841667	0.00496713	0.568753	0.0233749	0.789435	0.0178378	0.744219	0.405644	0.313563	0.335278	0.496812	0.526179	1	0	non-specific
chr11	2017988	2018061	MIR675	0	0	0	0	No_expression	H19	M	y	P	chr11	2019263	2025009	0.084507	0.841667	0.00496713	0.568753	0.0233749	0.789435	0.0178378	0.744219	0.405644	0.313563	0.335278	0.496812	0.526179	1	1203	non-specific
chr11	2150341	2170833	IGF2	0.0459881	0.0275139	0.00964366	0	No_expression	IGF2	P	y	P	chr11	2019263	2025009	0.084507	0.841667	0.00496713	0.568753	0.0233749	0.789435	0.0178378	0.744219	0.405644	0.313563	0.335278	0.496812	0.526179	1	125333	non-specific
chr11	2155363	2155439	MIR483	0	0	0	0	No_expression	IGF2	P	y	P	chr11	2019263	2025009	0.084507	0.841667	0.00496713	0.568753	0.0233749	0.789435	0.0178378	0.744219	0.405644	0.313563	0.335278	0.496812	0.526179	1	130355	non-specific
chr11	2161741	2169896	IGF2-AS	0.00785367	0	0	0	No_expression	IGF2	P	y	P	chr11	2019263	2025009	0.084507	0.841667	0.00496713	0.568753	0.0233749	0.789435	0.0178378	0.744219	0.405644	0.313563	0.335278	0.496812	0.526179	1	136733	non-specific
chr11	2181008	2182439	INS	0	0	0	0	No_expression	IGF2	P	y	P	chr11	2019263	2025009	0.084507	0.841667	0.00496713	0.568753	0.0233749	0.789435	0.0178378	0.744219	0.405644	0.313563	0.335278	0.496812	0.526179	1	156000	non-specific
chr11	2466220	2870340	KCNQ1	0	0	0	0.00359583	No_expression	IGF2	M	y	M	chr11	2719780	2722440	0.742775	0.011147	0.896527	0.00934398	0.771526	0.00868698	0.82575	0.0217972	0.49125	0.37361	0.481366	0.443344	0.472131	1	0	non-specific
chr11	2629557	2721228	KCNQ1OT1	0.00310533	0.0587528	0.0125715	0.195789	No_expression	IGF2	P	y	M	chr11	2719780	2722440	0.742775	0.011147	0.896527	0.00934398	0.771526	0.00868698	0.82575	0.0217972	0.49125	0.37361	0.481366	0.443344	0.472131	1	0	non-specific
chr11	2891262	2893336	KCNQ1DN	0	0	0	0	No_expression	IGF2	M	y	M	chr11	2719780	2722440	0.742775	0.011147	0.896527	0.00934398	0.771526	0.00868698	0.82575	0.0217972	0.49125	0.37361	0.481366	0.443344	0.472131	1	168822	non-specific
chr11	2904447	2906995	CDKN1C	0.135767	0.265868	0.547677	0.798994	No_expression	IGF2	M	y	M	chr11	2719780	2722440	0.742775	0.011147	0.896527	0.00934398	0.771526	0.00868698	0.82575	0.0217972	0.49125	0.37361	0.481366	0.443344	0.472131	1	182007	non-specific
chr11	2920950	2946476	SLC22A18	0.0138665	0	1.13621	0.613504	No_allelic	IGF2	M	y	M	chr11	2719780	2722440	0.742775	0.011147	0.896527	0.00934398	0.771526	0.00868698	0.82575	0.0217972	0.49125	0.37361	0.481366	0.443344	0.472131	1	198510	non-specific
chr11	2949502	2950650	PHLDA2	121.658	177.032	93.9455	92.8453	No_allelic	IGF2	M	y	M	chr11	2719780	2722440	0.742775	0.011147	0.896527	0.00934398	0.771526	0.00868698	0.82575	0.0217972	0.49125	0.37361	0.481366	0.443344	0.472131	1	227062	non-specific
chr11	3659735	3663546	ART5	0.591218	0.595566	0.0172446	0.0388418	No_expression		NK		M	chr11	3573847	3574161	1	0.321555	0.862069	0.047619	0.691358	0.154762	0.716418	0.0458015	0.375	0.478723	0.343434	0.618421	0.931596	0	85575	placenta-specific
chr11	6947591	7010061	ZNF215	15.4827	17.2077	7.7876	6.13148	No_allelic	IGF2	M		M	chr11	7098198	7098782	0.92437	0.0321489	0.940476	0.0211268	0.822222	0.0310734	0.725067	0.0112676	0.413043	0.377778	0.226766	0.425287	0.769984	0	88138	placenta-specific
chr11	7711154	7727941	OVCH2	0	0	0.0285548	0	No_expression		M		M	chr11	7693999	7695837	0.874525	0.0171356	0.900249	0.00807799	0.842759	0.0103571	0.764082	0.0198203	0.478682	0.405779	0.461255	0.45169	0.127138	1	15318	placenta-specific
chr11	19372270	20143147	NAV2	1.0199	0.255973	0.930149	0.725143	No_expression		P	y	M	chr11	19366234	19368233	0.875433	0.00962239	0.914193	0.0463172	0.804796	0.0117069	0.787686	0.0221847	0.591168	0.387972	0.34565	0.447133	0.0815542	1	4037	placenta-specific
chr11	43902356	43941825	ALKBH3	4.9671	5.02218	6.63498	2.61878	No_allelic	ACCS	M	y	M	chr11	44087366	44089013	0.878261	0.0176454	0.916667	0.0284064	0.814252	0.00769231	0.775843	0.00733634	0.472505	0.454416	0.43539	0.393453	0.177255	1	145542	placenta-specific
chr11	44087728	44105569	ACCS	0	0.197721	0	0.0521883	No_expression	ACCS	P	y	M	chr11	44087366	44089013	0.878261	0.0176454	0.916667	0.0284064	0.814252	0.00769231	0.775843	0.00733634	0.472505	0.454416	0.43539	0.393453	0.177255	1	0	placenta-specific
chr11	45907046	45928016	MAPK8IP1	0	0.026683	0.0245364	0.0604369	No_expression	ACCS	NK	y	M	chr11	45201576	45203519	0.965	0.0123626	0.633333	0.0354158	0.724326	0.00793167	0.772366	0.0195933	0.513321	0.494055	0.493252	0.522692	0.100429	1	703528	placenta-specific
chr11	77033059	77185108	PAK1	1.85831	1.65143	2.69857	4.49356	No_allelic		P		M	chr11	77533979	77534239	0.921053	0.0101744	0.578947	0	0.842105	0	0.629139	0.0658683	0.714286	0.520179	0.372	0.593567	0.866388	0	348872	placenta-specific
chr11	93553734	93583668	VSTM5	0	0	0	0.0330494	No_expression		P	y	M	chr11	93582790	93584557	0.887097	0.0152032	0.914498	0.022466	0.815966	0.0118317	0.766139	0.0202429	0.36858	0.423372	0.486698	0.563505	0.329849	1	0	placenta-specific
chr11	109964086	110042566	ZC3H12C	0.0516292	1.34684	0.0585835	0.661021	No_expression		P	y	M	chr11	109962092	109965047	0.879921	0.0141138	0.878425	0.0094207	0.751668	0.00727513	0.694805	0.0119479	0.494856	0.399483	0.421296	0.429635	0.0658026	1	0	placenta-specific
chr11	131240370	132206716	NTM	0	0.00779432	0.00716557	0.0118205	No_expression		M		M	chr11	131451773	131452206	0.972727	0.154185	0.789474	0.111111	0.728395	0.0526316	0.672727	0.0273973	0.411765	0.427184	0.313433	0.562162	0.637615	0	0	non-specific
chr11	131240370	132206716	NTM	0	0.00779432	0.00716557	0.0118205	No_expression		M		M	chr11	131707563	131708141	0.959596	0.01222	0.811111	0.0769231	0.772277	0	0.77095	0.00561798	0.60177	0.458781	0.4	0.613537	0.906071	0	0	placenta-specific
chr11	131240370	132206716	NTM	0	0.00779432	0.00716557	0.0118205	No_expression		M		M	chr11	131995788	131997591	0.846626	0.138636	0.848387	0.0423387	0.832746	0.0131004	0.712251	0.046814	0.565934	0.521898	0.344221	0.408696	0.376462	0	0	non-specific
chr11	132284558	133402507	OPCML	0	0.00202694	0.00479974	0.00857176	No_expression		P	y	M	chr11	132812314	132814852	0.927798	0.0120269	0.905149	0.0060698	0.720134	0.014547	0.818668	0.0199203	0.47614	0.417011	0.311047	0.405579	0.0688226	2	0	placenta-specific
chr11	132284558	133402507	OPCML	0	0.00202694	0.00479974	0.00857176	No_expression		P	y	M	chr11	132933757	132935979	0.836145	0.0212944	0.945069	0.0285714	0.756204	0.00934579	0.802653	0.0224341	0.452632	0.395647	0.428752	0.446689	0.557654	1	0	non-specific
chr11	132284558	133402507	OPCML	0	0.00202694	0.00479974	0.00857176	No_expression		P	y	M	chr11	132950967	132954262	0.908696	0.0162384	0.642429	0.0174309	0.713388	0.00832342	0.727894	0.025491	0.436137	0.405642	0.429078	0.478215	0.361355	2	0	non-specific
chr12	2162415	2807115	CACNA1C	0.0166886	0.0137135	0.00618361	0.00147504	No_expression		P		M	chr12	2338398	2339942	0.957746	0.0191411	0.915584	0.085957	0.745968	0.00977995	0.778536	0.02213	0.61959	0.452269	0.38403	0.706262	0.569682	1	0	embryo-specific
chr12	2162415	2807115	CACNA1C	0.0166886	0.0137135	0.00618361	0.00147504	No_expression		P		M	chr12	2799932	2801629	0.877814	0.01576	0.842991	0.0184539	0.734067	0.0105367	0.740716	0.0166493	0.427948	0.344972	0.334808	0.545207	0.190703	1	0	placenta-specific
chr12	4430358	4469190	TIGAR	39.8494	45.006	45.1552	81.2876	No_allelic		P		M	chr12	4029805	4030544	0.862069	0.095092	0.872727	0.122449	0.8625	0.00947867	0.802632	0.0762712	0.47541	0.521912	0.413265	0.613162	0.174405	0	399815	placenta-specific
chr12	65444403	65515346	WIF1	0	0	0	0	No_expression		P		M	chr12	65514878	65516418	0.515068	0.00998301	0.587324	0.031005	0.373679	0.0104758	0.7362	0.0218839	0.251748	0.515843	0.307249	0.505825	0.394378	1	0	non-specific
chr13	32974859	33002315	N4BP2L1	0.0780664	0.215383	0.232718	0.0626701	No_expression		P	y	M	chr13	33000310	33002993	0.780645	0.0101199	0.84774	0.0449294	0.778947	0.0096808	0.756563	0.0221106	0.372973	0.42037	0.40267	0.382872	0.163587	1	0	placenta-specific
chr13	48877882	49056026	RB1	4.59739	1.06463	4.55568	0.89303	PG_specific	RB1	M	y	M	chr13	48890306	48895970	0.933028	0.0232819	0.847304	0.0281045	0.820355	0.01365	0.771334	0.0183404	0.450373	0.516252	0.352124	0.707894	0.546052	2	0	embryo-specific
chr13	48985181	49018840	LPAR6	0.0956553	0.00956162	0.229855	0.0269798	No_expression		NK	y	M	chr13	48890306	48895970	0.933028	0.0232819	0.847304	0.0281045	0.820355	0.01365	0.771334	0.0183404	0.450373	0.516252	0.352124	0.707894	0.546052	2	89212	embryo-specific
chr13	70274724	70682625	KLHL1	0	0.00704004	0.0264369	0.0079727	No_expression		P	y	M	chr13	70681275	70682652	0.834921	0.00788782	0.924242	0.0697674	0.829876	0.00790274	0.837186	0.00622837	0.733068	0.509972	0.470833	0.418211	0.0646438	1	0	placenta-specific
chr13	102373204	103054778	FGF14	0.514463	1.46439	0.523497	0.075623	No_expression		P	y	M	chr13	102568071	102570612	0.828571	0.00950999	0.887701	0.0163196	0.797945	0.0136952	0.837692	0.016109	0.438375	0.423372	0.427943	0.413223	0.0223504	1	0	placenta-specific
chr14	24563339	24573341	PCK2	0.0130146	0	0	0.138972	No_expression		P		P	chr14	24069635	24070253	0.05	0.927083	NA	NA	0.05	0.783784	0.0285714	0.586207	0.53125	0.433333	0.414634	0.525424	0.884615	0	493087	placenta-specific
chr14	101193201	101204561	DLK1	0.0683605	0.00882973	0.0417833	0	No_expression	DLK-1/DIO-3	P	y	P	chr14	101275427	101278058	0.0555556	0.936752	0.00605327	0.650901	0.0174152	0.811721	0.026971	0.750299	0.435556	0.412338	0.383136	0.51779	0.736974	0	70866	placenta-specific
chr14	101292444	101327360	MEG3	0.343396	0.0110222	16.6688	0.0080209	PG_specific	DLK-1	M	y	P	chr14	101275427	101278058	0.0555556	0.936752	0.00605327	0.650901	0.0174152	0.811721	0.026971	0.750299	0.435556	0.412338	0.383136	0.51779	0.736974	0	14386	placenta-specific
chr14	101340829	101340922	MIR337	0	0	0	0	No_expression	DLK-1	M	y	P	chr14	101275427	101278058	0.0555556	0.936752	0.00605327	0.650901	0.0174152	0.811721	0.026971	0.750299	0.435556	0.412338	0.383136	0.51779	0.736974	0	62771	placenta-specific
chr14	101346991	101351184	RTL1	0	0.00331546	0.00784336	0.00500602	No_expression	DLK-1	P	y	P	chr14	101275427	101278058	0.0555556	0.936752	0.00605327	0.650901	0.0174152	0.811721	0.026971	0.750299	0.435556	0.412338	0.383136	0.51779	0.736974	0	68933	placenta-specific
chr14	101355985	101465450	MEG8	0.0212044	0	0.531237	0	No_expression	DLK-1	M	y	P	chr14	101275427	101278058	0.0555556	0.936752	0.00605327	0.650901	0.0174152	0.811721	0.026971	0.750299	0.435556	0.412338	0.383136	0.51779	0.736974	0	77927	placenta-specific
chr14	101521023	101521096	MIR134	0	0	0	0	No_expression	DLK-1	M	y	P	chr14	101275427	101278058	0.0555556	0.936752	0.00605327	0.650901	0.0174152	0.811721	0.026971	0.750299	0.435556	0.412338	0.383136	0.51779	0.736974	0	242965	placenta-specific
chr15	24803303	24832926	PWRN1	0.0459343	0	0	0	No_expression	SNURF-SNRPN	P	y	M	chr15	25199712	25201975	0.987654	0.00919053	0.883721	0.0504541	0.883008	0.00609013	0.89729	0.0322581	0.475	0.470817	0.286697	0.466185	0.518675	1	366787	non-specific
chr15	24920540	24928593	NPAP1	0.00166647	0	0.0157432	0.0213353	No_expression	SNURF-SNRPN	P	y	M	chr15	25199712	25201975	0.987654	0.00919053	0.883721	0.0504541	0.883008	0.00609013	0.89729	0.0322581	0.475	0.470817	0.286697	0.466185	0.518675	1	271120	non-specific
chr15	25068754	25223870	SNRPN	0.482596	88.8727	0.168075	120.171	AG_specific	SNURF-SNRPN	P	y	M	chr15	25199712	25201975	0.987654	0.00919053	0.883721	0.0504541	0.883008	0.00609013	0.89729	0.0322581	0.475	0.470817	0.286697	0.466185	0.518675	1	0	non-specific
chr15	25068754	25664608	SNHG14	0.00369022	0.977837	0.00172497	0.813069	No_expression	SNURF-SNRPN	P	y	M	chr15	25199712	25201975	0.987654	0.00919053	0.883721	0.0504541	0.883008	0.00609013	0.89729	0.0322581	0.475	0.470817	0.286697	0.466185	0.518675	1	0	non-specific
chr15	25200069	25213976	SNURF	0	0.763612	0	0.639849	No_expression	SNURF-SNRPN	P	y	M	chr15	25199712	25201975	0.987654	0.00919053	0.883721	0.0504541	0.883008	0.00609013	0.89729	0.0322581	0.475	0.470817	0.286697	0.466185	0.518675	1	0	non-specific
chr15	25227140	25227215	SNORD107	0	0	0	0	No_expression	SNURF-SNRPN	P	y	M	chr15	25199712	25201975	0.987654	0.00919053	0.883721	0.0504541	0.883008	0.00609013	0.89729	0.0322581	0.475	0.470817	0.286697	0.466185	0.518675	1	25166	non-specific
chr15	25230246	25230313	SNORD64	0	0	0	0	No_expression	SNURF-SNRPN	P	y	M	chr15	25199712	25201975	0.987654	0.00919053	0.883721	0.0504541	0.883008	0.00609013	0.89729	0.0322581	0.475	0.470817	0.286697	0.466185	0.518675	1	28272	non-specific
chr15	25232071	25232140	SNORD108	0	0	0	0	No_expression	SNURF-SNRPN	P	y	M	chr15	25199712	25201975	0.987654	0.00919053	0.883721	0.0504541	0.883008	0.00609013	0.89729	0.0322581	0.475	0.470817	0.286697	0.466185	0.518675	1	30097	non-specific
chr15	25287120	25523556	SNORD109B	0	0	0	0	No_expression	SNURF-SNRPN	P	y	M	chr15	25199712	25201975	0.987654	0.00919053	0.883721	0.0504541	0.883008	0.00609013	0.89729	0.0322581	0.475	0.470817	0.286697	0.466185	0.518675	1	85146	non-specific
chr15	25361691	25367623	IPW	0.00308278	2.77951	0.0121214	2.62068	AG_specific	SNURF-SNRPN	P	y	M	chr15	25199712	25201975	0.987654	0.00919053	0.883721	0.0504541	0.883008	0.00609013	0.89729	0.0322581	0.475	0.470817	0.286697	0.466185	0.518675	1	159717	non-specific
chr15	25582380	25684203	UBE3A	10.759	6.97539	12.3026	12.5697	No_allelic	SNURF-SNRPN	M	y	M	chr15	25199712	25201975	0.987654	0.00919053	0.883721	0.0504541	0.883008	0.00609013	0.89729	0.0322581	0.475	0.470817	0.286697	0.466185	0.518675	1	380406	non-specific
chr15	33603162	34158304	RYR3	0.00169099	0.0894714	0.0799566	0.0726349	No_expression		P	y	M	chr15	33602047	33604174	0.762295	0.01124	0.94898	0.0120246	0.848659	0.0116935	0.742288	0.019305	0.443946	0.52356	0.504284	0.374058	0.0364838	1	0	placenta-specific
chr15	76020010	76032418	DNM1P35	0	0	0.0093486	0.00298428	No_expression		P		M	chr15	75412344	75413396	0.9	0.0488118	0.663934	0.0596591	0.492727	0.00821918	0.706284	0.0295567	0.546099	0.408416	0.385417	0.589869	0.959029	0	606615	placenta-specific
chr15	79252288	79383215	RASGRF1	0	0	0.00167982	0.274407	No_expression		P		M	chr15	79327672	79328768	0.923077	0.0785767	0.605678	0.0425532	0.603535	0.0207792	0.685358	0.0250447	0.488584	0.563077	0.360743	0.439024	0.354067	0	0	non-specific
chr15	93160678	93199031	FAM174B	0.585147	1.44353	0.28431	0.293442	No_expression		P	y	M	chr15	93197772	93199531	0.64557	0.0165909	0.898551	0.0142857	0.618674	0.0112818	0.847675	0.025572	0.637594	0.497797	0.345921	0.430014	0.110083	1	0	placenta-specific
chr15	99189094	99194450	IRAIN	0.00260488	0.0612296	0.0345727	0.0173338	No_expression	IGF1R-IRAIN	P		M	chr15	99122903	99124148	0.979592	0.137959	0.922764	0.0532407	0.70229	0.0185714	0.801688	0.10775	0.493671	0.398176	0.466912	0.574273	0.721371	0	64947	placenta-specific
chr15	101459419	101613094	LRRK1	0.0394502	0.00253952	0.0100215	0.00862647	No_expression	IGF1R-IRAIN	NK		M	chr15	102479168	102479705	0.945055	0.0307018	0.606796	0.0198675	0.737052	0	0.861678	0.0336134	0.514286	0.309091	0.446667	0.506053	0.875817	0	866075	placenta-specific
chr16	3482421	3493537	ZNF597	12.0261	5.47581	2.28774	1.74064	No_allelic		M	y	M	chr16	3481449	3482311	0.970238	0.0159021	0.842857	0.0216606	0.78125	0.0205788	0.850299	0.0167832	0.326733	0.531915	0.310452	0.569649	0.644058	0	111	non-specific
chr16	3493610	3536963	NAA60	1.37892	0.796078	1.25122	0.760943	No_allelic	NAA60	M	y	M	chr16	3481449	3482311	0.970238	0.0159021	0.842857	0.0216606	0.78125	0.0205788	0.850299	0.0167832	0.326733	0.531915	0.310452	0.569649	0.644058	0	11300	non-specific
chr16	48394445	48419229	SIAH1	136.46	230.092	24.6916	42.0258	No_allelic		NK	y	M	chr16	48398663	48400563	0.891697	0.0241901	0.863415	0.0371204	0.640835	0.00431034	0.635463	0.0363153	0.432671	0.444191	0.338164	0.412415	0.249156	1	0	placenta-specific
chr16	53468331	53525560	RBL2	2.28721	0.473147	6.02831	2.60755	No_allelic	RB1 2B	P		M	chr16	53543981	53544823	0.953125	0.0160494	0.80597	0.0188679	0.64507	0.00414938	0.592058	0.015873	0.411483	0.521452	0.338912	0.114407	0.454282	0	18422	embryo-specific
chr16	68573115	68609975	ZFP90	1.25727	2.17439	0.0561379	0.199708	No_expression		P	y	M	chr16	68572341	68574155	0.906103	0.0291855	0.921093	0.0133741	0.729302	0.0102329	0.800733	0.0196604	0.431641	0.351536	0.489057	0.382261	0.286879	1	0	placenta-specific
chr16	78056442	78066001	CLEC3A	0	0.00915162	0	0	No_expression		NK		M	chr16	78804359	78804965	0.825	0.0680851	0.936782	0.0387597	0.869732	0.011583	0.618932	0.0100251	0.463636	0.52381	0.451613	0.38125	0.504902	0	738359	non-specific
chr17	7311501	7323183	NLGN2	0.0208421	0	0.0117081	0.0448287	No_expression		P		M	chr17	7643548	7644419	1	0.0095511	0.738095	0.01858	0.589794	0.0222343	0.703704	0.0137378	0.566038	0.404022	0.317647	0.54662	0.844815	1	320366	placenta-specific
chr19	2511217	2702746	GNG7	0.820103	0.353247	0.474589	0.227175	No_expression		M		M	chr19	3403323	3405383	0.92803	0.0189394	0.727566	0.0297425	0.712756	0.0110772	0.750932	0.0176307	0.48581	0.470209	0.406109	0.522247	0.65847	0	700578	placenta-specific
chr19	10244019	10305811	DNMT1	26.2108	40.597	0.429794	7.27585	AG_specific	DNMT1	P	y	M	chr19	10304183	10306236	0.762887	0.0123967	0.770412	0.0327776	0.584262	0.0057979	0.672442	0.0196078	0.5	0.415485	0.41206	0.411496	0.0855535	1	0	placenta-specific
chr19	10332108	10341948	S1PR2	0.00394474	0.0353905	0.0217003	0.0593756	No_expression	DNMT1	M	y	M	chr19	10304183	10306236	0.762887	0.0123967	0.770412	0.0327776	0.584262	0.0057979	0.672442	0.0196078	0.5	0.415485	0.41206	0.411496	0.0855535	1	25873	placenta-specific
chr19	10381516	10397291	ICAM1	0.206784	0.0526206	0.010369	0.033107	No_expression	DNMT1	M	y	M	chr19	10304183	10306236	0.762887	0.0123967	0.770412	0.0327776	0.584262	0.0057979	0.672442	0.0196078	0.5	0.415485	0.41206	0.411496	0.0855535	1	75281	placenta-specific
chr19	10420886	10426691	FDX1L	29.2921	31.8521	13.1548	14.6085	No_allelic	DNMT1	M	y	M	chr19	10304183	10306236	0.762887	0.0123967	0.770412	0.0327776	0.584262	0.0057979	0.672442	0.0196078	0.5	0.415485	0.41206	0.411496	0.0855535	1	114651	placenta-specific
chr19	11784812	11797384	ZNF833P	0.926042	0.297144	0.443798	0.149589	No_expression	DNMT1	P	y	M	chr19	11783946	11786066	0.885827	0.0458682	0.843658	0.00794176	0.682114	0.0152575	0.667382	0.0145406	0.395789	0.423545	0.363036	0.575234	0.322709	1	0	placenta-specific
chr19	13317255	13617274	CACNA1A	0.0294601	0.0216691	0.00122077	0.00467099	No_expression		P	y	M	chr19	13614721	13618358	0.88172	0.0372128	0.902576	0.0322281	0.768347	0.0110294	0.780414	0.0116638	0.52	0.504921	0.347973	0.391892	0.168936	1	0	placenta-specific
chr19	17434031	17445638	ANO8	0	0	0.0158539	0.00252973	No_expression		M		M	chr19	17345621	17346885	0.6875	0.00688863	0.655017	0.0029458	0.456867	0.00647249	0.54057	0.0094451	0.581538	0.420499	0.393759	0.391374	0.0811753	1	87147	placenta-specific
chr19	21264952	21307883	ZNF714	0.611089	0.733555	0.58228	4.643	AG_specific		P		M	chr19	21097472	21097767	0.875	0.226337	0.783019	0.255319	0.675862	0.0842105	0.540984	0.0140845	0.535714	0.53125	0.193182	0.597484	0.766129	0	167186	placenta-specific
chr19	54024176	54083523	ZNF331	1.83512	2.81317	4.58855	3.35866	No_allelic	C19MC	P	y	M	chr19	54039870	54042514	0.872222	0.0237746	0.906618	0.029623	0.834256	0.00785461	0.79572	0.0191388	0.514841	0.459924	0.389175	0.562691	0.569064	1	0	non-specific
chr19	54169932	54172500	MIR512-1	0	0	0	0	No_expression	C19MC	P	y	M	chr19	54150514	54154177	0.965426	0.0471014	0.888383	0.0293486	0.816925	0.0110352	0.837001	0.02416	0.498483	0.497766	0.428094	0.635109	0.951083	1	15756	placenta-specific
chr19	56879467	56891196	ZNF542P	16.3164	16.5179	5.21371	4.36959	No_allelic	PEG3	M	y	M	chr19	57348071	57352657	0.942743	0.0213491	0.906037	0.0368175	0.795155	0.0111362	0.832405	0.0148392	0.482264	0.484211	0.53764	0.521747	0.500202	3	456876	non-specific
chr19	57285922	57352097	ZIM2	3.30964	2.67491	0.374393	0.544732	No_expression	PEG3	P	y	M	chr19	57348071	57352657	0.942743	0.0213491	0.906037	0.0368175	0.795155	0.0111362	0.832405	0.0148392	0.482264	0.484211	0.53764	0.521747	0.500202	3	0	non-specific
chr19	57321444	57352094	PEG3	0.305157	0.525986	0.216789	0.460301	No_expression	PEG3	P	y	M	chr19	57348071	57352657	0.942743	0.0213491	0.906037	0.0368175	0.795155	0.0111362	0.832405	0.0148392	0.482264	0.484211	0.53764	0.521747	0.500202	3	0	non-specific
chr19	57352269	57359922	MIMT1	0.185557	0.0658448	0.103417	0.0198949	No_expression	PEG3	P	y	M	chr19	57348071	57352657	0.942743	0.0213491	0.906037	0.0368175	0.795155	0.0111362	0.832405	0.0148392	0.482264	0.484211	0.53764	0.521747	0.500202	3	0	non-specific
chr2	39963199	40006416	THUMPD2	5.11912	5.94316	4.5137	4.0868	No_allelic		M		M	chr2	40299700	40300150	0.918367	0.357294	0.870968	0.27619	0.803571	0.0113636	0.671756	0.0287356	0.647887	0.59	0.480392	0.521505	0.929619	0	293285	placenta-specific
chr2	46706703	46711564	TMEM247	0	0.278472	0	0.394589	No_expression		P	y	M	chr2	46655893	46657036	0.97191	0.0091104	0.915033	0.0441595	0.888579	0.00241546	0.756233	0.00771775	0.433735	0.522863	0.421053	0.464181	0.950483	0	49668	placenta-specific
chr2	80529002	80531487	LRRTM1	0	0	0.010661	0.0255586	No_expression		P		M	chr2	80816191	80816303	1	0.183099	0.83871	0.157895	0.840909	0.0363636	0.701493	0.153846	0.510204	0.326531	0.5	0.381818	0.911765	0	284705	placenta-specific
chr2	113973573	114036498	PAX8	0.0426216	0.104942	0.0243611	0.072668	No_expression		P		M	chr2	114298625	114300145	0.892857	0.00946372	0.73796	0.0295767	0.534281	0.00792079	0.735027	0.0163683	0.357143	0.551282	0.373134	0.361018	0.0155963	1	262128	placenta-specific
chr2	113993103	114024600	PAX8-AS1	0.608198	0.455118	2.86657	5.34883	No_allelic		P		M	chr2	114298625	114300145	0.892857	0.00946372	0.73796	0.0295767	0.534281	0.00792079	0.735027	0.0163683	0.357143	0.551282	0.373134	0.361018	0.0155963	1	274026	placenta-specific
chr2	203637872	203736708	ICA1L	1.48529	2.22723	0.486532	7.58898	AG_specific		P		M	chr2	203638751	203639365	0.986755	0.00795948	NA	0.00493097	0.813896	0.0362934	0.863469	0.00829384	0.416667	0.429175	0.476048	0.53794	0.696797	1	0	placenta-specific
chr2	207040041	207082771	GPR1	0	0.139616	0.170404	0.242517	No_expression		P		M	chr2	206789262	206791183	0.944444	0.0295802	0.897898	0.0169492	0.702504	0.0138614	0.590198	0.0170213	0.403448	0.468966	0.303103	0.404008	0.552511	1	248859	non-specific
chr2	207068099	207130967	GPR1-AS	0.121618	0.97371	0.119483	0.28604	No_expression		P		M	chr2	206789262	206791183	0.944444	0.0295802	0.897898	0.0169492	0.702504	0.0138614	0.590198	0.0170213	0.403448	0.468966	0.303103	0.404008	0.552511	1	276917	non-specific
chr2	207139364	207179150	ZDBF2	1.35987	1.29293	1.87761	2.6098	No_allelic		P		P	chr2	207521578	207521737	0.133333	0.969136	NA	0.5	0.0540541	0.679245	0	0.825	0.583333	0.45	0.387755	0.556701	0.935673	0	342429	placenta-specific
chr2	224822120	224832431	MRPL44	52.1053	93.6669	51.9194	63.3721	No_allelic		M		M	chr2	224895869	224896575	0.963415	0.0255682	0.678161	0.00403226	0.776596	0.0183486	0.726531	0.0118577	0.473684	0.530303	0.43609	0.626335	0.875214	0	63439	placenta-specific
chr2	228844669	229046361	SPHKAP	0.001979	0	0.0109104	0.00596445	No_expression		P	y	M	chr2	229044929	229047110	0.817787	0.00779688	0.923621	0.00995475	0.854574	0.0121605	0.824472	0.0236769	0.524771	0.438763	0.407216	0.434968	0.0504767	1	0	placenta-specific
chr20	23728189	23731574	CST1	0.14491	0.200463	0.357497	0.151548	No_expression		NK		P	chr20	23520000	23520386	0.296296	0.966942	0.117647	0.626866	0.254545	0.44898	0.155172	0.680851	0.448276	0.428571	0.413043	0.51773	0.882353	0	207804	placenta-specific
chr20	36145818	36156333	BLCAP	7.84307	2.22975	5.72078	4.02264	No_allelic		isoform-specific	y	M	chr20	36147193	36150305	0.87936	0.0143293	0.812849	0.00946811	0.747199	0.0179691	0.796421	0.0166463	0.484153	0.383344	0.377302	0.794686	0.533977	1	0	embryo-specific
chr20	36149607	36152090	NNAT	0	0	0	0.374214	No_expression		P	y	M	chr20	36147193	36150305	0.87936	0.0143293	0.812849	0.00946811	0.747199	0.0179691	0.796421	0.0166463	0.484153	0.383344	0.377302	0.794686	0.533977	1	0	embryo-specific
chr20	42136319	42170535	L3MBTL1	0.0537301	0.0758632	0.00351686	0.0202149	No_expression		P	y	M	chr20	42142256	42144161	0.943089	0.0147601	0.799397	0.0180796	0.69084	0.0125745	0.742242	0.0187446	0.442529	0.413486	0.354214	0.542664	0.393861	1	0	non-specific
chr20	42187634	42214273	SGK2	0.00807427	0	0.145749	0.194582	No_expression		P	y	M	chr20	42142256	42144161	0.943089	0.0147601	0.799397	0.0180796	0.69084	0.0125745	0.742242	0.0187446	0.442529	0.413486	0.354214	0.542664	0.393861	1	43474	non-specific
chr20	42875738	42909557	GDAP1L1	0	0.0121402	0.0047807	0	No_expression		P	y	M	chr20	42142256	42144161	0.943089	0.0147601	0.799397	0.0180796	0.69084	0.0125745	0.742242	0.0187446	0.442529	0.413486	0.354214	0.542664	0.393861	1	731578	non-specific
chr20	52769987	52790516	CYP24A1	0	0.00466745	0.0551847	0	No_expression		NK	y	M	chr20	52789044	52791521	0.745614	0.00802182	0.793273	0.0285386	0.717526	0.0127389	0.690026	0.0213944	0.5	0.321872	0.419111	0.369311	0.0260628	1	0	placenta-specific
chr20	57392669	57392749	MIR296	0	0	0	0	No_expression	GNAS (GNAS1)	P	y	M	chr20	57424981	57431283	0.93662	0.00992028	0.908938	0.0317248	0.766745	0.0121549	0.82238	0.0141032	0.49505	0.409075	0.447041	0.627575	0.471871	4	32233	non-specific
chr20	57393280	57393368	MIR298	0	0	0	0	No_expression	GNAS (GNAS1)	P	y	M	chr20	57424981	57431283	0.93662	0.00992028	0.908938	0.0317248	0.766745	0.0121549	0.82238	0.0141032	0.49505	0.409075	0.447041	0.627575	0.471871	4	31614	non-specific
chr20	57393972	57425958	GNAS-AS1	0.0153164	0.091242	0.0357959	0.356136	No_expression	GNAS (GNAS1)	P	y	M	chr20	57424981	57431283	0.93662	0.00992028	0.908938	0.0317248	0.766745	0.0121549	0.82238	0.0141032	0.49505	0.409075	0.447041	0.627575	0.471871	4	0	non-specific
chr20	57414772	57486251	NESP55_GNAS	0.013175	1.58721e-53	0.0411357	0.0291529	No_expression	NESP55_GNAS (GNAS1)	M	y	M	chr20	57424981	57431283	0.93662	0.00992028	0.908938	0.0317248	0.766745	0.0121549	0.82238	0.0141032	0.49505	0.409075	0.447041	0.627575	0.471871	4	0	non-specific
chr20	57428035	57486251	GNASXL_GNAS	7.48864e-130	0.0181449	0.0237176	0.0362985	No_expression	GNASXL_GNAS (GNAS1)	P	y	M	chr20	57424981	57431283	0.93662	0.00992028	0.908938	0.0317248	0.766745	0.0121549	0.82238	0.0141032	0.49505	0.409075	0.447041	0.627575	0.471871	4	0	non-specific
chr20	57464179	57486251	Exon-1A_GNAS	8.21873	7.13688	51.4726	51.5705	No_allelic	Exon-1A_GNAS (GNAS1)	P	y	M	chr20	57424981	57431283	0.93662	0.00992028	0.908938	0.0317248	0.766745	0.0121549	0.82238	0.0141032	0.49505	0.409075	0.447041	0.627575	0.471871	4	32897	non-specific
chr21	37442221	37445475	CBR1	3.192	8.1003	0.0600343	29.4896	AG_specific		P		M	chr21	37476783	37477201	0.942029	0.319347	0.944444	0.118056	0.704545	0.0137931	0.755418	0.0526316	0.477778	0.597701	0.35	0.591592	0.298969	0	31309	placenta-specific
chr21	48055506	48085036	PRMT2	2.52519	2.02334	4.91141	6.16788	No_allelic		P	y	M	chr21	48081256	48083366	0.923729	0.0620018	0.828371	0.0240741	0.826271	0.00645995	0.535132	0.021645	0.606327	0.484536	0.428729	0.742209	0.601535	1	0	embryo-specific
chr22	17082800	17129720	TPTEP1	4.4529	8.08346	5.73798	10.0397	No_allelic		P		M	chr22	17089583	17091485	0.9	0.248932	0.874699	0.0139743	0.745075	0.0189484	0.797037	0.00899281	0.479899	0.423746	0.469751	0.382778	0.0763669	1	0	placenta-specific
chr22	39966757	40085740	CACNA1I	0.00134445	0.0013414	0.00423794	0.00608062	No_expression		P		M	chr22	40057761	40061173	0.893151	0.0596734	0.599859	0.0272322	0.709549	0.0116127	0.635401	0.0219763	0.507924	0.402416	0.402339	0.417136	0.205104	2	0	placenta-specific
chr22	42069936	42084913	SNU13	197.936	232.702	85.3213	152.995	No_allelic		M	y	M	chr22	42077737	42079313	0.901361	0.0296636	0.864943	0.0185185	0.739726	0.00622148	0.797455	0.00892857	0.423077	0.449456	0.350993	0.409551	0.565903	1	0	non-specific
chr3	21462489	21792816	ZNF385D	0	0.0600115	0	0	No_expression		P	y	M	chr3	21447252	21448120	0.716049	0.00558943	0.852008	0.030754	0.878957	0.0116279	0.750424	0.00988875	0.614865	0.392308	0.316901	0.49652	0.910769	0	14370	placenta-specific
chr3	27414211	27525911	SLC4A7	1.02371	1.9482	0.628549	1.60622	No_allelic		P	y	M	chr3	27503852	27506672	0.946	0.0122639	0.85267	0.0309859	0.789294	0.0102843	0.768551	0.0177134	0.411642	0.406977	0.371615	0.514256	0.950291	0	0	placenta-specific
chr3	49314576	49377536	USP4	2.23266	1.9906	3.65976	4.9644	No_allelic		P	y	M	chr3	49312204	49315853	0.890135	0.0432418	0.837545	0.0253651	0.646341	0.0120874	0.74136	0.0183727	0.466443	0.416374	0.46463	0.665513	0.609474	1	0	embryo-specific
chr3	128444978	128533641	RAB7A	228.946	99.9646	137.751	171.65	No_allelic		NK	y	M	chr3	128335974	128337510	0.727273	0.0191744	0.66723	0.0579581	0.587608	0.015665	0.652761	0.0148857	0.448864	0.39528	0.3833	0.485602	0.222356	1	107469	placenta-specific
chr3	128720471	128759585	EFCC1	0	0	0.00852068	0.0326626	No_expression		P	y	M	chr3	128335974	128337510	0.727273	0.0191744	0.66723	0.0579581	0.587608	0.015665	0.652761	0.0148857	0.448864	0.39528	0.3833	0.485602	0.222356	1	382962	placenta-specific
chr3	182733005	182817375	MCCC1	0	0.896064	0.0205251	3.64961	AG_specific		P	y	M	chr3	182815724	182817626	0.92638	0.0162071	0.931868	0.0229241	0.82109	0.00392157	0.787549	0.00769625	0.409884	0.433649	0.454665	0.486818	0.325278	1	0	placenta-specific
chr3	191857181	192445388	FGF12	0.215393	0.123735	0.653429	0.386925	No_expression		P		M	chr3	192444749	192445594	0.882716	0.00726979	0.902439	0.0117302	0.717241	0.0181818	0.803191	0.0194805	0.610526	0.477011	0.409496	0.370432	0.0592593	0	0	placenta-specific
chr3	196728611	196756687	MELTF	0	0.0566447	0	0.0772248	No_expression		NK		M	chr3	196728469	196731392	0.87108	0.0124138	0.606721	0.014886	0.599831	0.011122	0.545547	0.0152083	0.407692	0.386503	0.355464	0.567052	0.22235	1	0	placenta-specific
chr4	4543857	4712664	STX18-AS1	0.226552	0.0118776	1.05254	0.452902	No_allelic		P		M	chr4	4038135	4039176	0.909091	0.142526	0.880597	0.215686	0.680556	0.0212766	0.766404	0.037234	0.355191	0.472527	0.257669	0.616766	0.816885	0	504682	placenta-specific
chr4	8581963	8591750	GPR78	0	0.00327164	0.0110884	0.00493986	No_expression		P		M	chr4	9019892	9020175	0.923077	0.179012	0.721311	0.12766	0.745098	0.036036	0.675676	0	0.382353	0.412698	0.121951	0.536364	0.929134	0	428143	placenta-specific
chr4	89617063	89619386	NAP1L5	1.18809	0.057566	0.0251865	0.396033	No_expression		P	y	M	chr4	89618382	89619639	0.911765	0.0137114	0.921519	0.0126984	0.879135	0.00807636	0.832264	0.0397554	0.426357	0.415049	0.426901	0.563094	0.569151	0	0	non-specific
chr4	93225549	94695706	GRID2	0.0462011	0.225268	0.00428051	0.00772994	No_expression		P	y	M	chr4	93224894	93227298	0.91879	0.00918119	0.914948	0.0121984	0.826155	0.00745098	0.817218	0.0151515	0.42732	0.453039	0.445155	0.390136	0.0134758	1	0	placenta-specific
chr4	154701741	154710228	SFRP2	0	0	0.0844601	0.0173631	No_expression		P	y	M	chr4	154708902	154714727	0.848649	0.011288	0.90646	0.038409	0.814974	0.0143286	0.785683	0.0197183	0.460963	0.496902	0.428849	0.460752	0.0564291	3	0	placenta-specific
chr4	187065440	187093817	FAM149A	0	0.0276835	0	0.117073	No_expression		P		M	chr4	187071083	187071852	0.955556	0.173913	0.772277	0.0967742	0.688596	0.0153584	0.726923	0.0264151	0.603774	0.471698	0.27451	0.368421	0.841555	0	0	placenta-specific
chr4	190861973	190884359	FRG1	148.311	130.591	90.7798	61.5439	No_allelic		M	y	M	chr4	190783839	190784136	1	0.185792	0.943662	0.0714286	0.871795	0.0173913	0.75	0.0168539	0.352941	0.630137	0.346154	0.523256	0.933673	0	77838	placenta-specific
chr5	95066849	95132071	RHOBTB3	0.139979	0.166552	0.166163	2.51834	AG_specific		P	y	M	chr5	95066149	95068034	0.896266	0.00721868	0.927711	0.00927392	0.810999	0.00532255	0.819342	0.0126221	0.57363	0.528935	0.419087	0.360927	0.0139881	1	0	placenta-specific
chr5	102884555	102898502	NUDT12	0.00823459	0.149326	0.0129432	0.127973	No_expression		P		M	chr5	102897486	102899693	0.733129	0.0150801	0.833333	0.0103448	0.854586	0.0102433	0.731507	0.0149597	0.482993	0.545631	0.321543	0.519608	0.341826	0	0	placenta-specific
chr5	135416179	135416287	VTRNA2-1	0	0	0	0	No_expression		P		M	chr5	135114070	135114210	1	0.150862	NA	NA	1	0.0909091	0.647059	0.0196078	0.542857	0.485714	0.285714	0.493827	0.819588	0	301970	placenta-specific
chr5	178487415	178510978	ZNF354C	0.165383	0.627291	0.104472	0.224497	No_expression		NK	y	M	chr5	178593500	178594990	0.84252	0.0384056	0.55487	0.0454954	0.789627	0.0134458	0.779376	0.0171258	0.437023	0.413846	0.397037	0.410995	0.461897	1	82523	non-specific
chr6	3849599	3851554	FAM50B	0	0.949258	0.0904944	0.948622	No_expression		P	y	M	chr6	3848242	3851373	0.952909	0.0117141	0.912587	0.0288142	0.809176	0.00811266	0.769256	0.0352818	0.43871	0.535739	0.477699	0.616408	0.590539	1	0	non-specific
chr6	14117486	14137148	CD83	0.0259071	13.9416	0.0406401	1.52511	AG_specific		NK	y	M	chr6	14117422	14118919	0.896552	0.0118608	0.853175	0.0233021	0.665208	0.00629083	0.898381	0.0110749	0.415954	0.441509	0.482428	0.496278	0.0480116	1	0	placenta-specific
chr6	18387580	18469105	RNF144B	0.20486	0.621071	0.0429716	0.0308463	No_expression		NK		M	chr6	18368625	18369036	0.935065	0.142561	0.824675	0.0589888	0.786207	0.0101881	0.684411	0.049904	0.37415	0.466368	0.371041	0.472	0.93617	0	18545	placenta-specific
chr6	37600283	37665766	MDGA1	0.0225125	0	0.00236336	0.00452132	No_expression		NK	y	M	chr6	37615794	37618741	0.938298	0.0122056	0.797177	0.0158596	0.597417	0.0102241	0.62285	0.0158359	0.479893	0.386519	0.450781	0.393565	0.169152	3	0	placenta-specific
chr6	39872033	39902290	MOCS1	0	0.0316661	0.00554858	0.692464	No_expression		P	y	M	chr6	39901465	39902599	0.87013	0.0113999	0.875527	0.0303867	0.790462	0.00803023	0.727356	0.046003	0.5	0.546729	0.355224	0.381281	0.0601504	1	0	placenta-specific
chr6	105404922	105531207	LIN28B	0.541649	13.9242	0.0879656	13.4037	AG_specific		P	y	M	chr6	105401218	105401823	0.904762	0.00808081	0.724638	0.0598802	0.786885	0	0.81383	0.0127796	0.40566	0.392857	0.283582	0.383908	0.0122951	0	3100	placenta-specific
chr6	106959729	107018324	CRYBG1	1.27042	0.681748	0.0856786	0.0913724	No_expression		P	y	M	chr6	106956998	106958894	0.968	0.00675493	0.906639	0.0168006	0.840666	0.00942928	0.792581	0.0158103	0.417293	0.416667	0.357061	0.526513	0.0510323	1	836	placenta-specific
chr6	143929316	144152322	PHACTR2	0.254266	0.0963732	3.65244	3.49425	No_allelic	HYMAI	M	y	M	chr6	144328299	144330016	0.901515	0.00833333	0.763636	0.0108025	0.717697	0.0096519	0.832612	0.0122856	0.44645	0.5075	0.426506	0.608909	0.51907	1	175978	non-specific
chr6	144261436	144385736	PLAGL1	0.011081	0.187714	0	0.0378033	No_expression	HYMAI	P	y	M	chr6	144328299	144330016	0.901515	0.00833333	0.763636	0.0108025	0.717697	0.0096519	0.832612	0.0122856	0.44645	0.5075	0.426506	0.608909	0.51907	1	0	non-specific
chr6	144326052	144329867	HYMAI	0.00368438	0	0.0115841	0.0332766	No_expression	HYMAI	P	y	M	chr6	144328299	144330016	0.901515	0.00833333	0.763636	0.0108025	0.717697	0.0096519	0.832612	0.0122856	0.44645	0.5075	0.426506	0.608909	0.51907	1	0	non-specific
chr6	160637793	160679963	SLC22A2	0.845225	0.298202	0.0690884	0.0176596	No_expression		M		M	chr6	160715121	160715655	0.907407	0.263982	0.884615	0.0714286	0.704225	0.0709677	0.6	0.0610687	0.595238	0.330827	0.348837	0.433628	0.728426	0	35159	placenta-specific
chr6	160769404	160873611	SLC22A3	0	0	0	0	No_expression		M		M	chr6	160720644	160721781	0.780488	0.146411	0.810924	0.0522388	0.48433	0.00445434	0.846154	0.0290557	0.430939	0.395833	0.368243	0.624277	0.775244	0	47624	placenta-specific
chr6	161123224	161175085	PLG	0	0.0279269	0	0	No_expression		P		M	chr6	161022727	161023102	0.882353	0.0964912	0.708333	0.0454545	0.829268	0.0149254	0.515152	0	0.5	0.486486	0.18	0.35514	0.853933	0	100123	placenta-specific
chr6	168418552	168445769	KIF25	0.0248234	0	0	0	No_expression		NK		M	chr6	169100205	169100724	0.883721	0.382883	0.551724	0.10596	0.664894	0.0921659	0.588785	0.0466926	0.56962	0.463918	0.389706	0.781915	0.503876	0	654437	embryo-specific
chr7	11410061	11871824	THSD7A	0.100449	0.155351	0.0276862	0.00851143	No_expression		P		M	chr7	10929327	10929756	0.95	0.0138249	0.810811	0.17284	0.642857	0.035461	0.576923	0	0.307692	0.43871	0.430769	0.607477	0.8591	0	480306	placenta-specific
chr7	12610202	12693228	SCIN	0.0971736	0.00438505	1.10879	0.74013	No_allelic		NK	y	M	chr7	12609659	12611226	0.877358	0.00952381	0.929487	0.0030015	0.793514	0.00986395	0.843661	0.0279595	0.487585	0.465143	0.337963	0.51354	0.0633245	1	0	placenta-specific
chr7	22157907	22396533	RAPGEF5	0.102229	0.0142764	0.00643652	0.0138564	No_expression		P		M	chr7	22765719	22767571	0.926702	0.0130463	0.891061	0.0292969	0.832853	0.011611	0.790769	0.0218182	0.456067	0.434156	0.361789	0.173585	0.498757	0	369187	embryo-specific
chr7	50657759	50861159	GRB10	3.05709	1.71399	3.97492	4.87572	No_allelic		isoform-specific	y	M	chr7	50848952	50851051	0.944035	0.00671254	0.8971	0.0268365	0.672744	0.00750134	0.79559	0.0234599	0.659686	0.405021	0.321078	0.569449	0.571014	1	0	non-specific
chr7	93053798	93204042	CALCR	0	0	0.0403838	0.126304	No_expression		M		M	chr7	92672381	92673113	0.935252	0.0237676	0.935484	0.0364299	0.855513	0.0142631	0.732394	0.0138408	0.325581	0.513944	0.313008	0.525	0.143911	1	380686	placenta-specific
chr7	93514708	93520303	TFPI2	0.603155	0.814517	0.424755	0	No_expression		M	y	M	chr7	94285684	94287773	0.945652	0.0131223	0.86092	0.037037	0.734975	0.00742706	0.773663	0.0220588	0.390543	0.403846	0.381453	0.542254	0.48592	1	765382	non-specific
chr7	94214535	94285521	SGCE	0.265684	3.79706	0.160318	3.1133	AG_specific		P	y	M	chr7	94285684	94287773	0.945652	0.0131223	0.86092	0.037037	0.734975	0.00742706	0.773663	0.0220588	0.390543	0.403846	0.381453	0.542254	0.48592	1	164	non-specific
chr7	94285636	94299006	PEG10	0	1.39406	0.00643603	1.53004	AG_specific		P	y	M	chr7	94285684	94287773	0.945652	0.0131223	0.86092	0.037037	0.734975	0.00742706	0.773663	0.0220588	0.390543	0.403846	0.381453	0.542254	0.48592	1	0	non-specific
chr7	95212808	95225925	PDK4	0	0	0.00598824	0.00286715	No_expression		M		M	chr7	94953113	94953970	0.974138	0.0785653	0.951807	0.0971039	0.833333	0.0162791	0.736434	0.0622837	0.5	0.514019	0.282675	0.51335	0.413124	1	258839	non-specific
chr7	129710348	129775560	KLHDC10	0.216921	0.365527	1.61266	0.101494	PG_specific		M	y	M	chr7	129747420	129749246	0.96988	0.0190736	0.880196	0.0183876	0.756329	0.00961538	0.840708	0.025	0.365517	0.396226	0.296471	0.57	0.943934	0	0	placenta-specific
chr7	129932973	129964020	CPA4	0	0.235257	0.0042117	0	No_expression	MEST	M		M	chr7	129910979	129913008	0.944056	0.0332981	0.609524	0.0300231	0.521561	0.00509338	0.678571	0.0101523	0.360976	0.399217	0.38171	0.414502	0.530847	0	19966	non-specific
chr7	130126015	130146138	MEST	28.4321	28.8335	43.5229	62.4867	No_allelic	MEST	P	y	M	chr7	130130219	130133591	0.902582	0.00724168	0.934019	0.0101856	0.75131	0.00863653	0.83922	0.0150723	0.452888	0.390762	0.421532	0.473949	0.542754	1	0	non-specific
chr7	130126897	130131013	MESTIT1	0.277558	0	0.0103831	0.0232065	No_expression	MEST	P	y	M	chr7	130130219	130133591	0.902582	0.00724168	0.934019	0.0101856	0.75131	0.00863653	0.83922	0.0150723	0.452888	0.390762	0.421532	0.473949	0.542754	1	0	non-specific
chr7	130417381	130418860	KLF14	0	0.0110163	0.225134	0.0665633	No_expression	MEST	M	y	M	chr7	130130219	130133591	0.902582	0.00724168	0.934019	0.0101856	0.75131	0.00863653	0.83922	0.0150723	0.452888	0.390762	0.421532	0.473949	0.542754	1	283791	non-specific
chr7	134671258	134820530	AGBL3	0	0.0927389	0.0410149	0.152096	No_expression		P	y	M	chr7	134671023	134671943	0.776398	0.0103704	0.898148	0.0408859	0.917021	0.00619048	0.852734	0.0144796	0.26988	0.513029	0.486957	0.376835	0.0183908	1	0	placenta-specific
chr7	151253200	151574316	PRKAG2	0	5.9385	0.0164386	3.28942	AG_specific		P		M	chr7	151298633	151299251	0.95082	0.0145587	0.942029	0.00330033	0.73	0.0306306	0.631179	0.0231959	0.42623	0.357143	0.326087	0.644033	0.905473	0	0	placenta-specific
chr8	687604	1656642	DLGAP2	0.309343	0.44713	0.0613396	0.0919282	No_expression		P	y	M	chr8	831978	833586	0.966197	0.00853842	0.932432	0.0626741	0.735125	0.010155	0.758696	0.013883	0.509852	0.430962	0.45929	0.618065	0.683328	1	0	placenta-specific
chr8	687604	1656642	DLGAP2	0.309343	0.44713	0.0613396	0.0919282	No_expression		P	y	M	chr8	1320857	1322838	0.977273	0.0675891	0.948571	0.0356436	0.841751	0.0114469	0.816568	0.0271084	0.456667	0.50565	0.406452	0.59322	0.536321	1	0	non-specific
chr8	8559665	8561617	CLDN23	0.0393883	0.0784188	0	0.497427	No_expression		P	y	M	chr8	8558896	8560866	0.539551	0.00636877	0.944842	0.0198853	0.797381	0.00921115	0.775189	0.0146866	0.336502	0.622658	0.49505	0.60206	0.13786	1	0	placenta-specific
chr8	79428335	79517502	PKIA	0.302045	0.777532	0.0107929	0.342208	No_expression		P		P	chr8	80483569	80484764	0.308824	0.961039	0.0438596	0.58046	0.0699588	0.616379	0.103679	0.612403	0.396396	0.380711	0.295964	0.548148	0.932773	0	966068	placenta-specific
chr8	135490030	135725292	ZFAT	0.117038	0.116339	0.18253	0.163338	No_expression		P		M	chr8	135937671	135939330	0.773585	0.0630182	0.722846	0.0522648	0.640541	0.0101695	0.672872	0.0350877	0.372642	0.349206	0.381616	0.65097	0.574373	0	212380	embryo-specific
chr8	135610313	135612932	ZFAT-AS1	0	4.41821e-187	0	0	No_expression		P		M	chr8	135937671	135939330	0.773585	0.0630182	0.722846	0.0522648	0.640541	0.0101695	0.672872	0.0350877	0.372642	0.349206	0.381616	0.65097	0.574373	0	324740	embryo-specific
chr8	140613080	140715299	KCNK9	0.0433313	0.0478542	0.0254578	0.0293463	No_expression		M		M	chr8	140642125	140643756	0.73	0.0227601	0.727047	0.0312837	0.522279	0.0142518	0.573805	0.0213385	0.509036	0.37479	0.262069	0.4215	0.475135	0	0	non-specific
chr8	140739967	141468678	TRAPPC9	0.0666823	0.0762952	0.114229	0.151497	No_expression		isoform-specific	y	M	chr8	141106930	141111080	0.714154	0.0126001	0.906915	0.0380284	0.811013	0.0228016	0.811199	0.0255471	0.495327	0.456228	0.392935	0.625707	0.621675	1	0	non-specific
chr8	141104992	141110634	PEG13	0.00484146	0.00241437	0.0133323	0.00546793	No_expression		P	y	M	chr8	141106930	141111080	0.714154	0.0126001	0.906915	0.0380284	0.811013	0.0228016	0.811199	0.0255471	0.495327	0.456228	0.392935	0.625707	0.621675	1	0	non-specific
chr8	142138710	142205903	DENND3	0	0.0600487	0.0241211	0.0377761	No_expression		P		P	chr8	142939147	142939701	0.305263	0.936823	0.125	0.846154	0.364583	0.590909	0.0943396	0.654321	0.574468	0.479339	0.394737	0.619863	0.953867	0	733245	placenta-specific
chr8	143751725	143764145	PSCA	0	0	0	0.0409532	No_expression		tissue-specific		P	chr8	143130636	143131150	0.274194	0.965278	0.132075	0.810127	0.197044	0.807692	0.119318	0.67	0.678571	0.561644	0.307692	0.447236	0.886926	0	620576	placenta-specific
chr9	72689	88826	PGM5P3-AS1	0	0	0	0	No_expression		NK	y	M	chr9	72698	74301	0.784314	0.00996612	0.829574	0.00880426	0.742741	0.00996102	0.775468	0.0111161	0.441896	0.487073	0.567857	0.416048	0.0160851	1	0	placenta-specific
chr9	3824127	4300035	GLIS3	0.0158223	0.370642	0.138392	0.0476617	No_expression		P	y	M	chr9	4297328	4300305	0.876751	0.00862161	0.82085	0.00522648	0.778249	0.0119926	0.85394	0.0173244	0.423112	0.468484	0.458783	0.420072	0.0163336	1	0	placenta-specific
chr9	140201345	140317714	EXD3	1.05426	0.458896	0.722796	0.600315	No_expression		P	y	M	chr9	140300869	140303228	0.819672	0.0261292	0.535879	0.0283633	0.591837	0.015858	0.663074	0.0160071	0.452957	0.495902	0.360902	0.568536	0.348852	1	0	placenta-specific
chr11	10533224	10562774	RNF141	0.00684283	15.8076	0.142563	19.8841	AG_specific		P		P	chr11	12041235	12041270	0.171429	0.965517	0	NA	0	0.772727	0	0.714286	0.333333	0.428571	0.596774	0.472527	0.609272	0	1478462	non-specific
chr11	32409321	32457081	WT1	0	0	0.0114584	0.0231044	No_expression		P		M	chr11	30022087	30022507	0.97619	0.0497076	0.81295	0	0.636364	0.070922	0.85567	0.00657895	0.464789	0.431373	0.546961	0.501558	0.962598	0	2386815	placenta-specific
chr11	32457063	32480315	WT1-AS	0.00614953	0	0.0057594	0	No_expression		P		M	chr11	30022087	30022507	0.97619	0.0497076	0.81295	0	0.636364	0.070922	0.85567	0.00657895	0.464789	0.431373	0.546961	0.501558	0.962598	0	2434557	placenta-specific
chr11	33097695	33101000	LINC00294	0.0474413	0.0085973	0.155864	0.220691	No_expression		M		M	chr11	35843093	35843399	0.882353	0.036855	0.75	0.0111111	0.753521	0	0.617391	0.0185185	0.355932	0.488889	0.37013	0.585616	0.507109	0	2742094	non-specific
chr11	69924407	70035652	ANO1	0	0	0.225737	0.41645	No_expression		M		M	chr11	71382582	71383262	0.95122	0.180556	0.821429	0.181818	0.734694	0.0652174	0.666667	0	0.454545	0.351852	0.220588	0.425926	0.788462	0	1346931	placenta-specific
chr11	124543739	124564687	SPA17	10.782	10.6846	20.7995	12.158	No_allelic		P		M	chr11	125743712	125744319	0.918919	0.0477454	0.973684	0.0776699	0.82906	0	0.727273	0.00529101	0.3	0.478261	0.465753	0.54195	0.876259	0	1179026	placenta-specific
chr13	51285161	51418075	DLEU7	6.55956	1.85102	0.0420046	0.0641682	No_expression		NK		M	chr13	50231393	50232219	1	0.0593525	0.714286	0.056	0.524064	0.0264151	0.660714	0.0273438	0.40678	0.563291	0.398148	0.633987	0.877133	0	1052943	placenta-specific
chr15	23810453	23813166	MKRN3	1.58102	1.02872	0.493906	2.71448	AG_specific	SNURF-SNRPN	P	y	M	chr15	25199712	25201975	0.987654	0.00919053	0.883721	0.0504541	0.883008	0.00609013	0.89729	0.0322581	0.475	0.470817	0.286697	0.466185	0.518675	1	1386547	non-specific
chr15	23888695	23892993	MAGEL2	0.00323759	0.00645631	0.0076371	0.00487418	No_expression	SNURF-SNRPN	P	y	M	chr15	25199712	25201975	0.987654	0.00919053	0.883721	0.0504541	0.883008	0.00609013	0.89729	0.0322581	0.475	0.470817	0.286697	0.466185	0.518675	1	1306720	non-specific
chr15	23930553	23932450	NDN	3.74156	0.25964	2.77122	4.02553	No_allelic	SNURF-SNRPN	P	y	M	chr15	25199712	25201975	0.987654	0.00919053	0.883721	0.0504541	0.883008	0.00609013	0.89729	0.0322581	0.475	0.470817	0.286697	0.466185	0.518675	1	1267263	non-specific
chr16	70147528	70196440	PDPR	0.921504	1.21287	0.266528	0.17223	No_expression		M	y	M	chr16	68572341	68574155	0.906103	0.0291855	0.921093	0.0133741	0.729302	0.0102329	0.800733	0.0196604	0.431641	0.351536	0.489057	0.382261	0.286879	1	1573374	placenta-specific
chr17	56597610	56618179	SEPT4	0.018932	0.178976	0.0442939	0.0426836	No_expression		P		P	chr17	52908852	52909780	0.133333	0.96129	0.111111	0.7	0.0990991	0.50641	0.0979021	0.657534	0.297872	0.432099	0.308824	0.641667	0.962617	0	3687831	placenta-specific
chr19	41725103	41767672	AXL	0.0982821	0.0135158	0.0905922	0.0433666	No_expression		M		M	chr19	43045944	43046839	0.898649	0.0882872	0.870968	0.0366197	0.780822	0.0152027	0.757202	0.0129241	0.488095	0.402439	0.383886	0.621053	0.831884	0	1278273	placenta-specific
chr2	196602426	196933536	DNAH7	0.0683241	0.398411	0.0336332	0.0176907	No_expression		P		M	chr2	195202912	195203181	0.915254	0.168459	0.86	0	0.552941	0.0291262	0.840278	0.218182	0.520833	0.387097	0.444444	0.584135	0.958472	0	1399246	placenta-specific
chr20	32254303	32256331	ACTL10	0.00752814	0.00749487	0.0235992	0.0169788	No_expression		P	y	M	chr20	33762054	33764608	0.857605	0.0392157	0.726158	0.037999	0.527662	0.00479882	0.660537	0.0141271	0.39322	0.430825	0.337411	0.78303	0.57625	1	1505724	embryo-specific
chr20	39807088	39928739	ZHX3	0.0546404	0.333756	0.0377796	0.325215	No_expression		P	y	M	chr20	42142256	42144161	0.943089	0.0147601	0.799397	0.0180796	0.69084	0.0125745	0.742242	0.0187446	0.442529	0.413486	0.354214	0.542664	0.393861	1	2213518	non-specific
chr22	19957401	20004309	ARVCF	0.00346555	0.00345518	0.0136224	0.00782554	No_expression		NK		M	chr22	17089583	17091485	0.9	0.248932	0.874699	0.0139743	0.745075	0.0189484	0.797037	0.00899281	0.479899	0.423746	0.469751	0.382778	0.0763669	1	2865917	placenta-specific
chr4	619362	664681	PDE6B	0.0169147	0	0	0	No_expression		P		M	chr4	3970877	3970994	0.75	0.25	0.602151	0.0545455	0.598039	0.00699301	0.609023	0.0517241	0.44	0.471698	0.0625	0.436975	0.745946	0	3306197	placenta-specific
chr4	2794749	2842823	SH3BP2	0.00147195	0.00146859	0.00811877	0.0244091	No_expression		P		M	chr4	3970877	3970994	0.75	0.25	0.602151	0.0545455	0.598039	0.00699301	0.609023	0.0517241	0.44	0.471698	0.0625	0.436975	0.745946	0	1128055	placenta-specific
chr5	80501462	80746718	RNU5D-1	0	0	0	0	No_expression		P		M	chr5	81763802	81764160	0.925	0.222222	1	0.210526	0.875	0.0810811	0.842105	0.05	0.5	0.361111	0.242857	0.64557	0.929825	0	1017085	placenta-specific
chr6	31626074	31628549	C6orf47	0.0835823	0.00594704	0.140533	0.960945	No_expression		P		P	chr6	28151953	28152215	0.117647	0.838798	0.040404	0.8	0	0.558824	0.0188679	0.722892	0.4	0.37931	0.275	0.621469	0.853503	0	3473860	placenta-specific
chr6	43005354	43021683	CUL7	0	0.00247877	0.0626135	0.00561379	No_expression		P		M	chr6	44528720	44529409	0.824242	0.00515464	0.928058	0.0215385	0.77044	0.00639659	0.713362	0.0158416	0.5625	0.476793	0.434783	0.525672	0.129649	0	1507038	placenta-specific
chr8	23145604	23153792	R3HCC1	0	3.17157	0.506696	11.3865	AG_specific		P		M	chr8	22033741	22035013	0.847682	0.0275348	0.537335	0.0442195	0.715347	0.016565	0.563008	0.02051	0.542857	0.555556	0.339468	0.816901	0.637374	1	1110592	embryo-specific
chr8	27168998	27316908	PTK2B	0.00334943	0.0904955	0.04473	0.112425	No_expression		NK		M	chr8	25911037	25911407	0.953488	0.0420792	0.888889	0	0.657534	0.015873	0.662577	0.042735	0.577465	0.422018	0.404494	0.464286	0.606061	0	1257592	non-specific
chr8	144656954	144660521	NAPRT	0.390221	0.295813	1.53428	0.195475	PG_specific		M		M	chr8	145954428	145956024	0.72655	0.0986642	0.844156	0.0661506	0.740602	0.0178571	0.568052	0.0538653	0.452915	0.410169	0.38633	0.484108	0.590855	1	1293908	non-specific
chrX	46458685	46618607	SLC9A7	0.0239082	0.00927678	0.111914	0.0520261	No_expression		M		P	chrX	48712407	48713431	0.234043	0.95189	0.027451	0.643678	0.008	0.642857	0.0275591	0.725552	0.377778	0.3125	0.303797	0.633333	0.790932	0	2093801	placenta-specific
chr5	92265	190087	PLEKHG4B	0.0671019	0.00209244	0.0842317	0.353806	No_expression		P		P	chr5	5315641	5315702	0.2	0.965116	NA	NA	0	0.566667	0.0769231	0.724138	0.411765	0.382353	0.470588	0.478261	0.830645	0	5125555	placenta-specific
Note: M: maternal; P:Paternal ; NK: Not Known; y: yes

## Sheet: D_novel_imprinted_gene
chr	start	end	gene	RNA_PG_Mor	RNA_AG_Mor	RNA_PG_Bla	RNA_AG_Bla	expression_status	gDMR_chr	gDMR_start	gDMR_end	ML_Oocyte	ML_Sperm	ML_PG_8C	ML_AG_8C	ML_PG_Mor	ML_AG_Mor	ML_PG_Bla	ML_AG_Bla	ML_8C	ML_Mor	ML_Bla	ML_Placenta	ML_h6w	CpG island	pICR_imp_gene_distance
chr17	70642084	71088853	SLC39A11	0.140934	2.55731	0.392934	2.63418	P	chr17	71087887	71090143	0.946502	0.0990449	0.821975	0.0768501	0.73775	0.0254181	0.675244	0.02977	0.496503	0.50208	0.318452	0.321083	0.459535	0	0
chr2	230787206	230877825	FBXO36	5.11693	36.831	2.32867	7.37705	P	chr2	230802843	230805064	0.941799	0.00627538	0.71831	0.0691383	0.8008	0.00605727	0.71762	0.0329171	0.437326	0.43	0.420415	0.553275	0.967412	0	0
chr7	22766760	22771621	IL6	0.280377	2.12486	1.978	19.6377	P	chr7	22765719	22767571	0.926702	0.0130463	0.891061	0.0292969	0.832853	0.011611	0.790769	0.0218182	0.456067	0.434156	0.361789	0.173585	0.498757	0	0
chr15	64657210	64679886	PCLAF	0.74442	5.27387	7.0395	32.8313	P	chr15	64673065	64674447	0.842282	0.0427122	0.675258	0.0255973	0.788591	0.00348432	0.726736	0.0150273	0.318725	0.393805	0.30853	0.454918	0.288873	0	0
chr6	122793061	123047518	PKIB	6.85808	36.7201	3.22716	53.8747	P	chr6	122803205	122803989	0.992537	0.023622	0.839416	0.0263158	0.810345	0.0173697	0.716763	0.00414079	0.632479	0.58794	0.438596	0.424165	0.945578	0	0
chr21	44337360	44345708	ERVH48-1	1.17944	5.56171	0.863716	11.2511	P	chr21	44346819	44347847	0.893805	0.0660494	0.727019	0.015493	0.647619	0.00490597	0.513051	0.012218	0.496774	0.520343	0.370192	0.593712	0.929134	0	1112
chr11	68451942	68458643	GAL	7.46151	72.9265	0.475645	99.4737	P	chr11	68472586	68473682	0.914286	0.107872	0.601562	0.0340136	0.690205	0.0236887	0.592905	0.0122324	0.356688	0.475758	0.293556	0.456107	0.691715	0	13944
chr14	47120219	47121028	RPL10L	0.0522163	27.6572	0.0403451	4.86061	P	chr14	47099332	47099819	0.824561	0.00655738	0.916667	0.181818	0.75	0	0.648148	0.0265487	0.410256	0.366667	0.351648	0.553672	0.93125	0	20401
chr15	25227140	25228937	PWARSN	0.0950588	5.42448	0.0613198	14.9407	P	chr15	25199712	25201975	0.987654	0.00919053	0.883721	0.0504541	0.883008	0.00609013	0.89729	0.0322581	0.475	0.470817	0.286697	0.466185	0.518675	1	25166
chr10	135340866	135352620	CYP2E1	0.591379	3.52061	0.604558	2.13565	P	chr10	135383339	135383585	0.95	0.0354839	0.606452	0	0.743455	0.00503356	0.83038	0.0379147	0.508772	0.164835	0.578512	0.806452	0.478788	1	30720
chr5	133764741	133770738	LOC102546229	0.528875	7.20841	1.42242	12.4753	P	chr5	133817520	133820270	0.965116	0.037447	0.795848	0.0289735	0.772843	0.0130991	0.697135	0.0171629	0.379195	0.412221	0.399038	0.404479	0.940349	0	46783
chr18	77724581	77730822	HSBP1L1	2.37177	8.14211	1.39351	5.15898	P	chr18	77658265	77660315	0.824121	0.0176211	0.701164	0.0293017	0.78125	0.0115438	0.795699	0.0213302	0.58153	0.469027	0.322835	0.54232	0.644347	1	64267
chr7	97481428	97557874	ASNS	6.75015	85.2024	3.83951	56.5576	P	chr7	97382013	97382335	1	0.134615	0.931818	0.212121	0.833333	0	0.701754	0.0261438	0.545455	0.658824	0.391753	0.563559	0.910082	0	99094
chr21	19933582	20132130	MIR548XHG	4.75049	0	19.1572	3.01203	M	chr21	20041410	20041958	0.981481	0.0127796	0.968254	0.140845	0.789474	0	0.747475	0.0719424	0.486486	0.293333	0.571429	0.598958	0.934718	0	0
chr4	124573939	124851518	LINC01091	5.13674	0.912351	30.2772	3.36592	M	chr4	124694116	124694593	0.887097	0.263052	0.909091	0.0592105	0.878049	0.0511364	0.676471	0.151079	0.421687	0.571429	0.448276	0.587719	0.635468	0	0
chr10	135367403	135381779	SYCE1	11.5905	3.29339	14.8049	2.01568	M	chr10	135383339	135383585	0.95	0.0354839	0.606452	0	0.743455	0.00503356	0.83038	0.0379147	0.508772	0.164835	0.578512	0.806452	0.478788	1	1561
chr6	27860476	27860963	HIST1H2AM	36.1056	8.64781	5.24357	1.57574	M	chr6	27941532	27941923	0.858974	0.0572082	NA	0	0.653846	0.0181818	0.865385	0.0169492	0.421429	0.506579	0.205479	0.625369	0.911168	0	80570
chr15	55611132	55647846	PIGB	5.56467	1.44999	11.0027	3.55169	M	chr15	55452723	55452936	0.952941	0.158508	0.782051	0.0862069	0.9	0.0322581	0.772727	0.0277778	0.40625	0.552846	0.291339	0.375439	0.877193	0	158197
chr12	8666135	8674960	CLEC4D	17.6112	5.8594	7.89394	0.718493	M	chr12	8474160	8474785	0.916667	0.302905	0.780488	0.0578947	0.681416	0.0291971	0.655738	0.0361446	0.461538	0.484305	0.377483	0.641509	0.674847	0	191351
Note: M: maternal; P:Paternal

## Sheet: E_gDMRs_overlap_promoter
chr	start	end	gene	RNA_PG_Mor	RNA_AG_Mor	RNA_PG_Bla	RNA_PG_Bla	gDMR_chr	gDMR_start	gDMR_end	ML_Oocyte	ML_Sperm	ML_PG_8C	ML_AG_8C	ML_PG_Mor	ML_AG_Mor	ML_PG_bla	ML_AG_Bla	ML_8C	ML_Mor	ML_Bla	ML_Placenta	ML_h6w	CpG island	allelic_expression_evidence_from (Zink et al., 2018)
chr1	6052357	6161253	KCNAB2	0	0.00650854	0.0367122	0.0299471	chr1	6085587	6086708	0.98995	0.0566572	0.682503	0.0258621	0.623777	0.069674	0.541478	0.0342886	0.493225	0.493827	0.365517	0.427494	0.275398	1
chr1	19592475	19600616	AKR7L	0.0487937	0	0.00546468	0.0524128	chr1	19599874	19601317	0.785714	0.0263223	0.926457	0.015701	0.777425	0.0131579	0.796837	0.013117	0.428571	0.561475	0.42399	0.584555	0.334012	1
chr1	19609056	19615280	AKR7A3	0	1.50792	0	0.240357	chr1	19614497	19615942	0.891089	0.0136635	0.935986	0.0150573	0.820423	0.00874471	0.734948	0.0168291	0.475207	0.478351	0.345717	0.606205	0.25561	1
chr1	36179476	36184790	C1orf216	0.99741	0.479274	0.306106	0.33901	chr1	36183281	36185539	0.707237	0.0192878	0.422564	0.0189721	0.621701	0.00686168	0.77378	0.0183979	0.516484	0.42963	0.334661	0.478218	0.212222	1
chr1	39987951	40025370	PPIEL	0.00561407	0.153884	0.022459	0.144131	chr1	40022962	40024077	0.876866	0.0111813	0.845815	0.00191205	0.741546	0.0167464	0.762238	0.0305052	0.442197	0.440644	0.393643	0.61366	0.954608	0
chr1	39987951	40025370	PPIEL	0.00561407	0.153884	0.022459	0.144131	chr1	40024611	40026125	0.875	0.0486781	0.898004	0.0321012	0.62682	0.0198473	0.789315	0.0191431	0.393564	0.479769	0.409449	0.703794	0.633033	0
chr1	55505148	55530526	PCSK9	0	0.0778812	0.030687	0.0810666	chr1	55504789	55506760	0.826203	0.00941915	0.84898	0.0286765	0.646179	0.00589744	0.761725	0.0147627	0.443235	0.474699	0.391497	0.355481	0.0672765	1
chr1	76262555	76378923	MSH4	0.00435361	0.0650884	0.023942	0.0851784	chr1	76262223	76263721	0.935897	0.0140127	0.882759	0.0378727	0.868735	0.018794	0.810198	0.0329068	0.472656	0.6	0.451791	0.615675	0.802773	1
chr1	86194915	86622719	COL24A1	0.0166588	0.234805	0.21641	0.0564689	chr1	86620181	86622855	0.766537	0.00895284	0.685631	0.0363147	0.803433	0.0128717	0.805951	0.030463	0.405745	0.462185	0.34606	0.366912	0.0288852	1
chr1	92145899	92371559	TGFBR3	1.65455	2.58647	27.4856	20.8964	chr1	92370967	92372418	0.887097	0.0178694	0.873112	0.0238663	0.72695	0.00696379	0.728448	0.0102041	0.491184	0.428571	0.367239	0.539141	0.949111	0
chr1	180918826	180924023	KIAA1614-AS1	0.20488	0	0.124514	0.145304	chr1	180922351	180924469	0.76178	0.0181021	0.404927	0.022415	0.755698	0.01461	0.706045	0.0268633	0.380859	0.456776	0.477329	0.556931	0.387387	1
chr1	207991723	207995941	LOC148696	0.0693829	0.0592965	0.0129887	0.019896	chr1	207991056	207992878	0.944162	0.0471932	0.686567	0.0258303	0.667832	0.00972763	0.620853	0.0372671	0.377104	0.353846	0.364452	0.557377	0.853008	0
chr10	23216952	23327452	ARMC3	0.0585629	0	0.0241131	0	chr10	23216358	23217411	0.938697	0.00923788	0.863454	0.00304569	0.850103	0.00722892	0.757962	0.0116959	0.371841	0.421659	0.327711	0.391304	0.205081	0
chr10	67672275	69455949	CTNNA3	0.0733845	0.193288	0.235404	0.0313267	chr10	69423189	69423534	0.97561	0.0488506	0.675325	0.0487805	0.538462	0.0379747	0.806452	0.00735294	0.406977	0.235849	0.394495	0.465	0.664062	0
chr10	103585730	103603677	KCNIP2	0	0	0.00575585	0	chr10	103602771	103604160	0.869565	0.0484082	0.758898	0.0172884	0.602804	0.0332344	0.584538	0.0167824	0.425	0.471591	0.402135	0.503565	0.268735	1
chr10	107433367	107580091	LOC101927549	0	0	0	0	chr10	107579572	107580118	1	0.0389381	NA	0.01	0.905172	0.176923	0.703704	0.0397351	0.376344	0.372414	0.352113	0.540717	0.938489	0
chr10	128933689	128994422	FAM196A	0.195383	0.172824	0.118947	0.123356	chr10	128992977	128996201	0.883008	0.0120038	0.931743	0.0230077	0.287785	0.00577764	0.810146	0.0122242	0.42378	0.514781	0.409145	0.41233	0.0490038	1
chr10	135234169	135238121	SPRN	1.46982e-11	4.29678e-10	0.00710661	0.0136232	chr10	135236142	135237883	0.946939	0.0263682	0.843794	0.0190609	0.82266	0.0181771	0.743063	0.0141022	0.501333	0.457325	0.593703	0.630179	0.22471	1
chr11	7686325	7695474	CYB5R2	0	0.794599	0.226064	5.6936	chr11	7693999	7695837	0.874525	0.0171356	0.900249	0.00807799	0.842759	0.0103571	0.764082	0.0198203	0.478682	0.405779	0.461255	0.45169	0.127138	1
chr11	8714898	8932498	ST5	0.325258	0.0472587	0.670406	0.436328	chr11	8831432	8832956	0.848485	0.0906801	0.851064	0.0193861	0.64631	0.0383234	0.601877	0.0185185	0.494898	0.395735	0.37355	0.40585	0.104708	0
chr11	15133969	15268756	INSC	0	0	0	0.0282819	chr11	15135831	15136772	0.625954	0.0322108	0.95	0.002331	0.892128	0.015873	0.765509	0.0373737	0.408654	0.502825	0.298893	0.490716	0.113348	1
chr11	89057521	89322779	NOX4	0.108422	0.0066054	0	0	chr11	89224244	89224885	1	0.0034379	0.900917	0.0430293	0.841297	0.00671141	0.762887	0.00614912	0.659933	0.416667	0.367412	0.524017	0.0118505	1
chr11	92702788	92715948	MTNR1B	0	0	0.0299647	0.00719314	chr11	92702372	92703536	0.869159	0.00703308	0.809285	0.0290404	0.780969	0.0174238	0.675536	0.0148414	0.316195	0.480072	0.477314	0.589128	0.0850372	1
chr11	115626050	115630918	LINC00900	0	0	0.0157357	0.00502969	chr11	115629405	115631855	0.955882	0.0145022	0.94411	0.0304856	0.835354	0.0159574	0.763018	0.00888743	0.361413	0.486553	0.37642	0.501437	0.25307	1
chr11	117298487	117667976	DSCAML1	0.129246	0	0.450059	0.0427646	chr11	117665285	117668686	0.868932	0.0150161	0.670923	0.0401241	0.531166	0.0106507	0.657233	0.0178479	0.504412	0.530226	0.415202	0.52633	0.146829	1
chr12	2785166	2800323	CACNA1C-AS1	0.00673401	0	0.015842	0	chr12	2799932	2801629	0.877814	0.01576	0.842991	0.0184539	0.734067	0.0105367	0.740716	0.0166493	0.427948	0.344972	0.334808	0.545207	0.190703	1
chr12	21917888	21927755	KCNJ8	0.0186532	0.0185793	0.019511	0.0514389	chr12	21926334	21926496	0.754098	0.00457317	0.510345	0	0.0964286	0.0100503	0.556604	0.00487805	0.375	0.267327	0.403614	0.381232	0.041543	0
chr12	22346324	22487648	ST8SIA1	0.0870914	0.00276899	0.135041	0.022733	chr12	22486074	22488878	0.515625	0.0112074	0.844322	0.00304775	0.731387	0.0203209	0.788776	0.0232307	0.485201	0.469679	0.357749	0.421116	0.0524424	1
chr12	32638905	32798984	FGD4	4.2877	2.67663	2.23112	1.33223	chr12	32638404	32638839	0.878788	0.151648	0.845238	0	0.661538	0	0.705426	0.0152672	0.604651	0.380952	0.37234	0.474359	0.911308	0
chr12	49782956	49786116	LOC100335030	0.380744	0.840236	0.302639	0.242156	chr12	49782998	49783658	0.825532	0.0134921	0.863388	0.0176471	0.642105	0.0131291	0.558952	0.0185185	0.578358	0.36215	0.281106	0.537998	0.620219	1
chr12	65153276	65274798	TBC1D30	0.00346784	0.39323	0.0443258	0.104691	chr12	65218051	65220272	0.586207	0.0116485	0.839361	0.0134341	0.859771	0.00753769	0.782236	0.0235871	0.389937	0.417468	0.381326	0.380935	0.0180885	1
chr12	103631368	103889788	C12orf42	0	0.276829	0.236412	0	chr12	103888478	103889981	0.55082	0.00825976	0.913386	0.0508578	0.83871	0.00852878	0.793734	0.0204409	0.507194	0.378871	0.491259	0.408462	0.0144294	1
chr12	103889817	103891473	LOC105369945	0	0	0	0	chr12	103888478	103889981	0.55082	0.00825976	0.913386	0.0508578	0.83871	0.00852878	0.793734	0.0204409	0.507194	0.378871	0.491259	0.408462	0.0144294	1
chr12	113012900	113336684	RPH3A	0.145317	0.159798	0.00993803	0	chr12	113012951	113013848	0.892045	0.011467	0.852388	0.0136888	0.655172	0.0111049	0.571567	0.0238095	0.400468	0.450321	0.365492	0.436582	0.1433	1
chr12	120031263	120080871	TMEM233	0	0	0.0146471	0.00350793	chr12	120031253	120033298	0.894619	0.00776729	0.944676	0.0186005	0.724548	0.0105995	0.543638	0.0123395	0.432468	0.422181	0.450641	0.388778	0.0170774	1
chr12	123259055	123311927	CCDC62	0.839074	2.74709	0.315441	0.0667695	chr12	123258100	123260439	0.79476	0.0373692	0.812779	0.0121951	0.605835	0.0114943	0.746919	0.0159744	0.279245	0.384442	0.326939	0.410888	0.242755	0
chr13	60788480	60842238	LINC00434	0	0	0.0155213	0	chr13	60841653	60842478	0.942149	0.012975	0.957447	0.00423729	0.766816	0.0162749	0.792873	0.0208955	0.360902	0.473529	0.333333	0.25036	0.418733	0
chr13	70681344	70713885	ATXN8OS	0	0	0	0	chr13	70681275	70682652	0.834921	0.00788782	0.924242	0.0697674	0.829876	0.00790274	0.837186	0.00622837	0.733068	0.509972	0.470833	0.418211	0.0646438	1
chr13	112547691	112555490	LINC00354	0	0	0	0	chr13	112546993	112548930	0.777132	0.0129096	0.697318	0.03443	0.673077	0.0126316	0.739523	0.0122867	0.473684	0.39875	0.479581	0.429524	0.0929416	1
chr13	112626623	112762329	SOX1-OT	0	0	0	0	chr13	112757595	112762667	0.76372	0.011994	0.894821	0.0275214	0.812883	0.00968858	0.737174	0.016584	0.455457	0.50502	0.384793	0.542337	0.059997	2
chr14	21853352	21905457	CHD8	3.51952	5.27307	1.78793	2.48185	chr14	21905107	21906613	0.685259	0.0300798	0.923913	0.0617284	0.585185	0.0156472	0.570084	0.0205011	0.360119	0.395699	0.326778	0.296754	0.367733	0
chr14	37641230	37642998	SLC25A21-AS1	0	0.00883189	0.241942	0.25345	chr14	37639527	37640266	0.658228	0.0956341	0.522222	0.165049	0.529032	0.015748	0.746269	0.0362903	0.230769	0.544118	0.447368	0.617747	0.907343	0
chr14	52734430	52743442	PTGDR	0	0	0	0.00369221	chr14	52733486	52736189	0.769337	0.00789107	0.929102	0.0149597	0.810538	0.010947	0.862371	0.0117102	0.538941	0.486248	0.424091	0.517954	0.112668	1
chr15	33595857	33602860	LOC101928134	0	0	0	0	chr15	33602047	33604174	0.762295	0.01124	0.94898	0.0120246	0.848659	0.0116935	0.742288	0.019305	0.443946	0.52356	0.504284	0.374058	0.0364838	1
chr15	33595857	33602860	LOC101928134	0	0	0	0	chr15	33602047	33604174	0.762295	0.01124	0.94898	0.0120246	0.848659	0.0116935	0.742288	0.019305	0.443946	0.52356	0.504284	0.374058	0.0364838	1
chr15	45315301	45367287	SORD	0.00516089	2.30956	0.00810511	1.07191	chr15	45314356	45316234	0.811966	0.0171347	0.917051	0.0208012	0.791961	0.00700525	0.834862	0.0258929	0.431227	0.558424	0.46164	0.351519	0.367232	1
chr15	96869156	96883492	NR2F2	0.21047	0.0725966	0.928386	6.25349	chr15	96864109	96867158	0.807183	0.00698432	0.900853	0.00712347	0.784564	0.0134921	0.722131	0.0227834	0.42807	0.433498	0.379906	0.572968	0.0327103	1
chr16	75562427	75569068	CHST5	0.00439367	0	0.00690328	0	chr16	75568369	75569972	0.953704	0.0516316	0.724305	0.039093	0.703093	0.0163288	0.758077	0.0128292	0.459245	0.423701	0.388416	0.681306	0.563342	0
chr16	76668894	76692375	LINC02125	0.00684845	0.0204595	0	0.0102993	chr16	76668843	76669151	0.981132	0.00474576	1	0.00211864	0.819048	0.00809717	0.932394	0.0146843	0.389831	0.613527	0.531792	0.616314	0.672115	1
chr17	260117	264457	C17orf97	0	0.00842163	0	0.0127195	chr17	258755	260979	0.941558	0.0129293	0.812903	0.0546816	0.739152	0.0100233	0.749151	0.0199611	0.467225	0.352381	0.374759	0.476943	0.181234	1
chr17	5009028	5026337	ZNF232	37.3078	79.7719	12.8149	11.4708	chr17	5025668	5027233	0.822222	0.0661218	0.679426	0.0355821	0.65536	0.0133241	0.676265	0.0301954	0.533835	0.466899	0.374634	0.571627	0.351857	1
chr17	6756894	6803668	ALOX12P2	0.00525703	0	0	0.00395485	chr17	6796635	6798090	0.823529	0.0165493	0.898352	0.0536513	0.753236	0.0156507	0.704918	0.0263158	0.411111	0.3125	0.32782	0.392321	0.178533	1
chr17	12569206	12672265	MYOCD	0.00795415	0	0.00876748	0.0173084	chr17	12569900	12570292	0.93617	0.329114	0.842105	0.129032	0.653846	0	0.661017	0.00934579	0.396552	0.5625	0.458824	0.467626	0.864407	0
chr17	66531256	66597095	FAM20A	0	0	0.0359081	0.0833418	chr17	66595670	66598067	0.846154	0.00768712	0.916159	0.0216709	0.795365	0.00626305	0.877193	0.0210788	0.560142	0.51417	0.434858	0.44253	0.0677314	1
chr17	75523082	75532680	LOC400622	0.122233	0.0301789	0	0	chr17	75521296	75526109	0.79288	0.030581	0.41971	0.0433243	0.514111	0.00920661	0.702805	0.0169044	0.505459	0.31436	0.357469	0.640098	0.560333	1
chr18	12407894	12432236	PRELID3A	0.00918441	0.0274303	0	0	chr18	12419588	12421505	0.713355	0.012256	0.690207	0.0131148	0.696429	0.0127718	0.533402	0.0182868	0.605479	0.448276	0.428713	0.600927	0.184787	1
chr18	32946660	32957301	ZNF396	0	1.07495	0.0040938	0.240753	chr18	32955850	32958300	0.924699	0.020372	0.915683	0.0147823	0.734057	0.00669344	0.784925	0.0141343	0.502216	0.522449	0.425131	0.513242	0.324053	1
chr18	54814292	54817639	BOD1L2	0.0042531	0	0.0133663	0.00320055	chr18	54814025	54815267	0.923077	0.0134059	0.913636	0.0325704	0.773148	0.0304569	0.785166	0.040153	0.309859	0.492662	0.553441	0.571542	0.839896	0
chr18	77905806	77936315	PARD6G-AS1	0	0	0.0201355	0.0229756	chr18	77905092	77907001	0.945338	0.0102912	0.925676	0.0304054	0.84375	0.0119157	0.807742	0.0264064	0.456483	0.381194	0.318909	0.499231	0.400693	1	y
chr19	9473695	9493293	ZNF177	2.6759	4.24848	3.20516	0.989059	chr19	9473149	9474239	0.812155	0.0463801	0.789644	0.0164745	0.81549	0.0121786	0.778973	0.00763359	0.40836	0.416107	0.441296	0.529496	0.113821	1
chr19	21666516	21686040	LINC00664	0.79356	0.824692	0.30598	0.12396	chr19	21665078	21667293	0.918919	0.0828767	0.873054	0.035631	0.713796	0.0189928	0.774831	0.0233615	0.409283	0.399791	0.414195	0.560363	0.762472	1	y
chr19	40315986	40324873	DYRK1B	0.0571874	0.108244	0.151648	0.05592	chr19	40322884	40325423	0.835249	0.0238806	0.542484	0.0309311	0.566777	0.00708144	0.698526	0.0210843	0.384615	0.365824	0.422222	0.534926	0.188832	1
chr19	46522411	46526556	PGLYRP1	0	0	0	0	chr19	46525458	46526863	0.87106	0.0784508	0.599409	0.0444025	0.588568	0.00943726	0.587889	0.0208333	0.484536	0.407186	0.338875	0.552901	0.382444	1
chr19	46800302	46846690	HIF3A	0.0188473	0.0211483	0.0074141	0.0213051	chr19	46806669	46807878	0.896552	0.0186084	0.747235	0.0151324	0.687876	0.00307125	0.751738	0.00881057	0.459227	0.485493	0.476106	0.447546	0.192982	1
chr2	8699962	8723922	LINC01814	0	0.00150932	0.0166754	0.00569672	chr2	8723168	8724941	0.825926	0.0350182	0.822927	0.0644491	0.809741	0.0229226	0.632458	0.0184366	0.378685	0.511202	0.305461	0.473684	0.31914	1
chr2	31749655	31806040	SRD5A2	0.0363255	2.10469	0	0	chr2	31804938	31806992	0.720554	0.00829815	0.186648	0.0140668	0.674952	0.0103611	0.823529	0.0180638	0.233169	0.439296	0.356347	0.454866	0.236559	2
chr2	83749937	83750605	LINC01809	0	0	0	0	chr2	83749581	83750059	1	0.0374332	0.947368	0.039039	0.866667	0.0441176	0.711765	0.0147783	0.68	0.504762	0.477612	0.644588	0.973941	0
chr2	114297090	114326515	PGM5P4	0	0	0	0	chr2	114298625	114300145	0.892857	0.00946372	0.73796	0.0295767	0.534281	0.00792079	0.735027	0.0163683	0.357143	0.551282	0.373134	0.361018	0.0155963	1
chr2	114286223	114300267	PGM5P4-AS1	0	0	0	0	chr2	114298625	114300145	0.892857	0.00946372	0.73796	0.0295767	0.534281	0.00792079	0.735027	0.0163683	0.357143	0.551282	0.373134	0.361018	0.0155963	1
chr2	118940497	118943962	LOC100506797	0	0.128431	0	0	chr2	118942379	118944520	0.925	0.0164689	0.932976	0.0188828	0.723965	0.00472441	0.719424	0.015625	0.546414	0.411899	0.361728	0.378803	0.11735	1
chr2	134023766	134042330	LOC101928161	0	0	0	0	chr2	134022858	134025220	0.721893	0.0107362	0.817844	0.0203987	0.732296	0.00958466	0.824708	0.0116333	0.411622	0.396717	0.390855	0.468675	0.0354785	1
chr2	137523131	138435282	THSD7B	0.1005	0.0222761	0.0123019	0.00168163	chr2	137521942	137524683	0.968037	0.00735639	0.950437	0.0298592	0.7849	0.0136604	0.801896	0.0157663	0.606657	0.408223	0.421251	0.459837	0.0429413	1
chr2	215374905	215401613	VWC2L-IT1	0	0	0	0	chr2	215372730	215372941	0.992424	0.0199336	0.973684	0.0833333	0.802817	0.0196078	0.736111	0	0.55102	0.328767	0.316239	0.541126	0.915194	0
chr2	225629806	225907330	DOCK10	0.0758204	0.00184389	0	0	chr2	225905766	225907963	0.779343	0.0112414	0.898844	0.0140741	0.76556	0.0100575	0.801754	0.0145732	0.420732	0.456497	0.443026	0.374728	0.0738721	1
chr20	54823787	54824871	MC3R	0	0	0	0	chr20	54823302	54825182	0.892989	0.0114233	0.76383	0.0219264	0.82924	0.0152926	0.740173	0.0313837	0.359649	0.436293	0.216354	0.513049	0.7257	1
chr21	37477178	37481988	LOC105369306	0	0	0.00500505	0.057584	chr21	37476783	37477201	0.942029	0.319347	0.944444	0.118056	0.704545	0.0137931	0.755418	0.0526316	0.477778	0.597701	0.35	0.591592	0.298969	0
chr21	40752169	40800454	WRB	17.8037	55.6205	15.0001	31.5757	chr21	40756951	40758930	0.904605	0.0101254	0.776263	0.0190355	0.785388	0.00721421	0.768796	0.0117077	0.556627	0.438395	0.378109	0.635677	0.56938	1
chr22	25498383	25508659	LOC100128531	0	0	0	0	chr22	25506668	25509226	0.833333	0.04625	0.822378	0.0316344	0.724592	0.0121359	0.705669	0.0278293	0.464623	0.47714	0.310777	0.390332	0.239622	1
chr3	9851643	9878040	TTLL3	0.0988909	0.0452361	0.348481	0.173825	chr3	9851152	9852929	0.903743	0.0194755	0.64186	0.0341933	0.671399	0.0030453	0.660047	0.0129835	0.320151	0.468413	0.55092	0.51383	0.180377	1
chr3	21447217	21448177	VENTXP7	0	0	0	0	chr3	21447252	21448120	0.716049	0.00558943	0.852008	0.030754	0.878957	0.0116279	0.750424	0.00988875	0.614865	0.392308	0.316901	0.49652	0.910769	0
chr3	30767691	30936153	GADL1	0	0	0	0	chr3	30935779	30936575	0.91358	0.00764256	0.845588	0.0176367	0.740991	0.0128	0.819972	0.0414013	0.528053	0.469565	0.388889	0.433012	0.0909747	1
chr3	39509063	39570988	MOBP	0.751144	1.20386	0.102526	0.146216	chr3	39543514	39544347	0.804348	0.0228252	0.75	0.00343171	0.470647	0.00672495	0.820675	0.0219391	0.358974	0.587927	0.172632	0.48652	0.216154	1
chr3	55499742	55521670	WNT5A	0.00734472	0.0048835	0.111723	0.0811091	chr3	55515016	55518532	0.907018	0.00539707	0.517718	0.0247447	0.780313	0.0110988	0.699541	0.0216216	0.416901	0.499316	0.405469	0.586643	0.0457245	3
chr3	124944512	125094198	ZNF148	6.25816	4.64826	4.63893	3.99334	chr3	125075915	125076937	0.735135	0.0421172	0.973214	0.00280899	0.89357	0.0165746	0.746269	0.0128205	0.502415	0.519231	0.360714	0.456086	0.189752	1
chr3	155838336	156256927	KCNAB1	0.508248	0.351629	0.85255	0.359669	chr3	155838398	155838774	0.842105	0.0299145	0.903226	0.00571429	0.8	0.0118343	0.677419	0.0231023	0.39	0.445255	0.257426	0.353774	0.445851	0
chr3	196729776	196731615	MELTF-AS1	0	0	0	0	chr3	196728469	196731392	0.87108	0.0124138	0.606721	0.014886	0.599831	0.011122	0.545547	0.0152083	0.407692	0.386503	0.355464	0.567052	0.22235	1
chr4	100010007	100222513	LOC100507053	0.377422	0.527493	0.0899553	0.0624239	chr4	100007816	100008457	0.872093	0.11498	0.593023	0.0669975	0.648438	0	0.566	0.0115385	0.466667	0.453744	0.467577	0.554084	0.941587	0
chr4	102711763	102995969	BANK1	0.27579	0.0665001	0.251593	0.00355224	chr4	102711746	102712537	0.896552	0.00710164	0.913793	0.0426885	0.893082	0.00891021	0.828	0.0313448	0.471861	0.345882	0.424116	0.475591	0.0789644	1
chr4	122800182	122872909	TRPC3	0.085541	0.481726	0.00335988	0	chr4	122853332	122854350	0.947368	0.00693241	0.90835	0.0183846	0.789548	0.0133578	0.798759	0.0313059	0.636986	0.556522	0.38102	0.662998	0.602304	1
chr4	154605403	154627412	TLR2	0	0	0.00625966	0.00299556	chr4	154604803	154606354	0.758755	0.0127139	0.931911	0.023975	0.893913	0.0135564	0.867085	0.0203081	0.458947	0.464646	0.482565	0.40533	0.0606391	1
chr4	165118158	165118863	ANP32C	0	0	0.0254004	0	chr4	165118481	165118980	0.990291	0.0683891	1	0.0163934	0.838384	0.0134228	0.738776	0.128492	0.315217	0.553191	0.320611	0.546099	0.959459	0
chr5	36035118	36067023	UGT3A2	0	0	0.157722	0.145741	chr5	36066158	36067127	0.98	0.00824931	0.815287	0.0597701	0.824194	0.00568182	0.760984	0.0146444	0.428571	0.512195	0.372549	0.401198	0.120907	0
chr5	94987884	95067550	SPATA9	0.969931	0.256343	0.380119	0.20096	chr5	95066149	95068034	0.896266	0.00721868	0.927711	0.00927392	0.810999	0.00532255	0.819342	0.0126221	0.57363	0.528935	0.419087	0.360927	0.0139881	1
chr5	133634114	133706738	CDKL3	1.45014	0.652081	0.297996	0.194889	chr5	133700119	133701106	0.963235	0.0856115	0.756944	0.0294985	0.4	0.0192308	0.750653	0.0191327	0.483019	0.396373	0.308219	0.548552	0.927273	0
chr5	145316125	145442879	SH3RF2	0	0	0.45665	0.6082	chr5	145317275	145317737	0.878788	0.00869565	NA	0.0337079	0.669903	0	0.674157	0.0460993	0.479675	0.431034	0.311828	0.401929	0.518443	0
chr5	156277496	156279539	PPP1R2P3	0.276123	0.609258	0.274897	0.331024	chr5	156277328	156277985	0.956835	0.0106195	0.873494	0.00883838	0.825835	0.017199	0.841515	0.0166052	0.37963	0.509901	0.304217	0.47136	0.601529	1
chr5	175570087	175626298	LOC643201	0.385854	0.142253	0.147873	0.0317299	chr5	175625884	175627199	0.864151	0.0095778	0.840361	0.0182241	0.606377	0.0107884	0.717176	0.0105805	0.40378	0.438755	0.382153	0.458928	0.0426526	1
chr6	25081294	25138620	CMAHP	0	0.0417644	0.0204674	0.500052	chr6	25139936	25140729	0.92029	0.0197889	0.904762	0.0118421	0.894737	0.00858896	0.803002	0.0121043	0.47644	0.298893	0.566288	0.786685	0.644423	1
chr6	41068772	41108573	ADCY10P1	0.190974	0.0151136	0.00476781	0.0638952	chr6	41068008	41069853	0.939759	0.0202917	0.90942	0.0615124	0.842767	0.00730594	0.797136	0.0104626	0.430233	0.403947	0.394059	0.904718	0.626305	1
chr6	83920109	84140938	ME1	0.265801	0.313126	0.022153	0.506148	chr6	84138709	84141468	0.882353	0.0107802	0.951907	0.047271	0.871835	0.0130058	0.82522	0.0284431	0.493069	0.415167	0.41697	0.556464	0.328335	1
chr6	134435110	134438818	HMGA1P7	0.00688134	0	0	0.00517433	chr6	134435904	134437078	0.962025	0.0164172	0.872527	0.0272953	0.818049	0.0231561	0.74883	0.0248489	0.427481	0.517172	0.281755	0.683143	0.395466	0
chr6	160424322	160428696	AIRN	0	0.00316778	0.0264468	0.0119579	chr6	160425868	160427760	0.945813	0.0358418	0.915447	0.0226308	0.804878	0.00907519	0.8	0.0198598	0.49892	0.596685	0.500575	0.756235	0.600381	1
chr7	4897368	4901625	PAPOLB	0.111223	0.00326169	0.0797354	0.105884	chr7	4900990	4902420	0.93311	0.00750536	0.939068	0.00740375	0.789474	0.00904159	0.741445	0.0293663	0.329114	0.414348	0.342318	0.599081	0.498265	1
chr7	5160940	5184177	ZNF890P	0.0198552	0.0296261	0.0155318	0	chr7	5182911	5184642	0.97	0.0626557	0.5315	0.0434783	0.680371	0.00677201	0.613731	0.0167866	0.345395	0.387334	0.381081	0.579381	0.53125	1	y
chr7	14184673	15014402	DGKB	0.13041	0.0700517	0.255856	0.109845	chr7	14942078	14943254	0.926667	0.0118906	0.912134	0.007109	0.818966	0.0136986	0.797468	0.0542005	0.526316	0.437229	0.226415	0.405292	0.0391349	0
chr7	22765013	22767239	LOC541472	0	0	0.0767952	0.636823	chr7	22765719	22767571	0.926702	0.0130463	0.891061	0.0292969	0.832853	0.011611	0.790769	0.0218182	0.456067	0.434156	0.361789	0.173585	0.498757	0
chr7	23530006	23531031	RPS2P32	0.0181643	0.108099	0.0423595	0.0680647	chr7	23529202	23530920	0.925	0.0243391	0.630894	0.0216086	0.493274	0.0154696	0.731658	0.0131904	0.340956	0.37094	0.337815	0.715517	0.476353	1	y
chr7	24323806	24331484	NPY	0	1.07256	0	0	chr7	24323099	24325401	0.788288	0.00667351	0.790248	0.0256541	0.713795	0.010989	0.77858	0.0209741	0.323569	0.431903	0.378601	0.474521	0.0148052	1
chr7	27161537	27168379	HOXA-AS2	0	0	0.0136827	0	chr7	27161773	27164852	0.823194	0.0103245	0.618681	0.0248476	0.726158	0.00543251	0.708963	0.0169418	0.476261	0.44374	0.366406	0.495096	0.106737	2
chr7	27145808	27166639	HOXA3	0.0876633	0.083004	0	0.00659593	chr7	27161773	27164852	0.823194	0.0103245	0.618681	0.0248476	0.726158	0.00543251	0.708963	0.0169418	0.476261	0.44374	0.366406	0.495096	0.106737	2
chr7	36892510	37488929	ELMO1	0.287256	0.219113	3.81567	1.26092	chr7	37024652	37025796	0.956989	0.0891608	0.897436	0.0408163	0.747573	0.0169492	0.595455	0.0178571	0.414414	0.477157	0.311765	0.498077	0.739427	0
chr7	43152197	43602938	HECW1	0.00833658	0.00415767	0.00656088	0.00470805	chr7	43151684	43153989	0.858942	0.0104226	0.771645	0.0151872	0.735138	0.00936273	0.673849	0.025108	0.516765	0.411499	0.358097	0.378174	0.0487455	1
chr7	94926987	94954018	PON1	0.286313	0.0228183	0.0539268	0	chr7	94953113	94953970	0.974138	0.0785653	0.951807	0.0971039	0.833333	0.0162791	0.736434	0.0622837	0.5	0.514019	0.282675	0.51335	0.413124	1
chr7	105205554	105221989	EFCAB10	2.80348	5.44387	0.412921	0.700855	chr7	105220578	105222180	0.922601	0.0123023	0.895349	0.0135983	0.817352	0.0076746	0.805646	0.0176245	0.370787	0.543116	0.446115	0.571333	0.39805	0
chr7	106294807	106301634	CCDC71L	0.00198022	0.0138273	0.00779276	0.0835051	chr7	106300236	106302117	0.747253	0.00760633	0.91375	0.0185676	0.794934	0.00656234	0.836497	0.0104471	0.502463	0.462852	0.427831	0.459509	0.0266297	1
chr7	143548460	143599278	TCAF1	0.0699124	0.0540338	1.10818	0.320216	chr7	143579150	143581225	0.907317	0.00766438	0.920548	0.067619	0.743711	0.00869565	0.751781	0.0322234	0.485437	0.382609	0.370968	0.586777	0.256757	0
chr7	143548460	143599278	TCAF1	0.0699124	0.0540338	1.10818	0.320216	chr7	143582151	143582650	0.633588	0.00556881	0.954545	0.0510708	0.860335	0.0117188	0.786982	0.014862	0.457143	0.423387	0.550943	0.589581	0.0216895	1
chr7	153584181	154686000	DPP6	0.0344793	0.0143265	0.00249986	0.0114324	chr7	153747951	153750873	0.819048	0.00903669	0.926452	0.0361393	0.883991	0.00843223	0.866692	0.0138825	0.456274	0.473802	0.382463	0.425432	0.0330145	1
chr7	154862033	154879102	HTR5A	0	0.0121307	0.00956702	0.0022895	chr7	154861568	154864100	0.846906	0.0151515	0.64215	0.0313609	0.682692	0.0172194	0.681066	0.0272374	0.580247	0.463536	0.376634	0.422448	0.323436	2
chr7	154858778	154863267	HTR5A-AS1	0	5.16078e-08	0.0127277	0	chr7	154861568	154864100	0.846906	0.0151515	0.64215	0.0313609	0.682692	0.0172194	0.681066	0.0272374	0.580247	0.463536	0.376634	0.422448	0.323436	2
chr8	37604073	37605564	LOC728024	0.098694	3.14045	0.0857138	1.57303	chr8	37605164	37606257	0.673016	0.016075	0.786325	0	0.721612	0.0144665	0.758523	0.0128205	0.296	0.47191	0.396	0.57933	0.492132	0
chr9	70971814	71145977	PGM5	0.0725179	0.21259	0.0234604	0	chr9	70971004	70972880	0.815789	0.00785251	0.895385	0.0386454	0.779456	0.00720034	0.792952	0.0156942	0.48538	0.466463	0.425024	0.417664	0.0185048	1
chr9	70970079	70972782	PGM5-AS1	0	0	0	0	chr9	70971004	70972880	0.815789	0.00785251	0.895385	0.0386454	0.779456	0.00720034	0.792952	0.0156942	0.48538	0.466463	0.425024	0.417664	0.0185048	1
chr9	115641199	115653193	SLC46A2	0	0.0411164	0.0185074	0.0310454	chr9	115652021	115653802	0.778761	0.0264325	0.86833	0.0197889	0.81671	0.0143246	0.747106	0.0280255	0.494071	0.472674	0.329557	0.557196	0.214597	1	y
chrX	11155662	11683821	ARHGAP6	0.0431984	0.038754	0.0424703	0.0202313	chrX	11444520	11446586	0.817901	0.0271605	0.9	0.068917	0.897503	0.00565771	0.812908	0.0124461	0.585714	0.594982	0.49004	0.502769	0.274764	1
chrX	14262386	14263545	UBE2E4P	0.213922	0.166883	0.392833	0.641825	chrX	14262094	14262854	0.820896	0.0427046	0.597015	0	0.52549	0.0232019	0.769231	0.0162413	0.567568	0.457143	0.235294	0.40404	0.434615	0
chrX	23018077	23020206	DDX53	0	0	0.284228	1.20265	chrX	23017761	23018654	0.984772	0.0172643	0.781513	0.215385	0.848057	0	0.792839	0.0508021	0.739726	0.455446	0.445283	0.58884	0.859838	0
chrX	26156459	26158853	MAGEB18	0	0	0	0	chrX	26156703	26157109	0.857143	0.165289	0.923077	0.2	0.826087	0.0645161	0.652174	0.0535714	0.666667	0.617021	0.375	0.581081	0.841176	0
chrX	51075082	51080377	NUDT10	0	0	0	0.322525	chrX	51074201	51077953	0.9389	0.0184712	0.84413	0.0443787	0.813314	0.0142952	0.768431	0.0234375	0.573529	0.594246	0.533333	0.525487	0.427006	1
chrX	91090459	91878228	PCDH11X	0.150188	0.503257	0.0152083	0.0354195	chrX	91090550	91090771	1	0	1	NA	0.75	0.0166667	0.752809	0.0686275	0.486486	0.583333	0.389474	0.563953	0.885246	0
chrX	98716599	99194841	XRCC6P5	0	0	0.125028	0.0104264	chrX	99193234	99195361	0.924658	0.0165289	0.922156	0.0899183	0.867059	0.00607112	0.755006	0.0220526	0.56213	0.595122	0.480899	0.488052	0.559852	1
chrX	134382535	134478012	ZNF75D	1.27322	0	4.23165	2.34293	chrX	134429275	134430274	0.921569	0.0108192	0.899408	0.0398406	0.832075	0.0176471	0.768166	0.0346021	0.715789	0.52861	0.615385	0.407865	0.23251	1
